# Supplementary material for: Long non‐coding RNA GAPLINC promotes angiogenesis by regulating miR‐211 under hypoxia in human umbilical vein endothelial cells
Source: J Cell Mol Med. 2019 Oct 7;23(12):8090–100. doi: 10.1111/jcmm.14678 (PMC6850972; doi:10.1111/jcmm.14678)
Supplement: Supplementary file 2 [file JCMM-23-8090-s002.xlsx]

## Sheet: primer
Name	Primer	Sequence
Homo GAPDH	Forward	5‘- TCAAGAAGGTGGTGAAGCAGG -3’
	Reverse	5‘- TCAAAGGTGGAGGAGTGGGT -3’
U6	Forward	5‘- CGCTTCGGCAGCACATATAC -3’
	Reverse	5‘- AAATATGGAACGCTTCACGA -3’
Homo-GAPLINC	Forward	5‘- CCTCCAAGGCAAGAAATCTGT -3’
	Reverse	5‘- TTGATAGCCCCTGGATGTGG -3’
hsa-mir-211-5p	loop primer	5‘-GTCGTATCCAGTGCAGGGTCCGAGGTATTCGCACTGGATACGACAGGCGAAG -3’
	F primer	5‘- TGCGCTTCCCTTTGTCATCCTT -3’
	R primer	5‘- CCAGTGCAGGGTCCGAGGTATT -3’

## Sheet: siRNA sequence
Name	Sequence
NC	5‘- UUCUCCGAACGUGUCACGUTT-3’
siRNA-301	5‘-GGAACUGAUGUGUCCAUUATT -3’
siRNA-56	5‘- CCUGAAAUAAUGAACUCCUTT -3’
siRNA-275	5‘-GCAGGGUAUGCACAGAUGUTT -3’
siRNA-449	5‘-GGUUUGUAAACUUGGCACUTT -3’
