# Supplementary material for: Long non‐coding RNA GAPLINC promotes angiogenesis by regulating miR‐211 under hypoxia in human umbilical vein endothelial cells
Source: J Cell Mol Med. 2019 Oct 7;23(12):8090–100. doi: 10.1111/jcmm.14678 (PMC6850972; doi:10.1111/jcmm.14678)
Supplement: Supplementary file 3 [file JCMM-23-8090-s003.xlsx]

## Sheet: All genes
name	ASO1	ASO2	ASO3	Control1	Control2	Control3
ENSG00000130193	2.52721	1.5987	2.58811	1.74658	1.23787	1.38536
ENSG00000172315	4.75044	3.65304	4.48208	6.52513	4.12017	4.13654
ENSG00000149357	16.773	11.6337	13.4439	8.1024	8.30814	12.0622
ENSG00000172318	0.228487	0.404484	0.271806	0.186618	0.589313	0.266783
ENSG00000214369	0	0	0	0.116011	0	0
ENSG00000258904	1.81975	1.57493	3.1446	1.55341	1.75549	1.16558
ENSG00000185585	6.48727	4.73419	13.7946	1.55919	4.38064	2.25626
ENSG00000157557	34.3137	34.8265	37.15	30.9992	19.6333	24.7504
ENSG00000267940	0.229399	0.0564026	0.37702	0.521291	0.144074	0.602657
ENSG00000275665	0.137823	0	0	0.054468	0	0
ENSG00000275666	0.418072	0	0.0785265	0.132179	0	0.0836818
ENSG00000100949	3.05343	2.59399	4.30658	2.84597	2.62843	2.23441
ENSG00000100941	19.6895	20.5995	23.7127	17.5482	44.3876	19.5944
ENSG00000264726	0	0	0	0	0	1.10938
ENSG00000279444	0.699047	0.687502	0.437673	0.736709	0.819536	0.932813
ENSG00000101017	6.0491	12.6987	6.89219	3.90752	4.22727	3.77989
ENSG00000141837	0.12435	0.12579	0.216883	0.0926705	0.171369	0.188453
ENSG00000221044	0.190182	0	0.535828	1.05225	0.382221	0.190335
ENSG00000274648	0	0	1.42887	0	0.764441	1.14201
ENSG00000101019	3.00904	2.45299	2.96025	3.66702	3.40313	3.04581
ENSG00000221042	0.994798	5.38103	3.73706	0	0.499827	1.4934
ENSG00000181163	112.905	84.6457	96.0974	93.3423	96.8043	96.0159
ENSG00000153404	0.0349724	0.0250144	0.0358302	0.00251295	0.019169	0.00318187
ENSG00000153406	3.15548	4.1055	3.30304	2.44216	3.17089	2.80713
ENSG00000182583	0.073549	0	0	0	0	0
ENSG00000182580	1.54093	1.03558	1.80091	1.29239	1.44522	0.702543
ENSG00000182586	0.0431559	0.0424431	0	0.102332	0.0867331	0
ENSG00000182585	0	0.0210344	0.0401723	0.0676196	0.064476	0.0214048
ENSG00000182584	0.306092	0.376296	0.251533	0.272179	0.192241	0.516945
ENSG00000091157	4.68215	4.13802	3.58234	4.0193	4.27525	3.96101
ENSG00000278819	0.338544	0	0	0.42814	0.136079	0.406579
ENSG00000105810	14.8005	14.4409	11.8671	13.7495	14.6979	13.9541
ENSG00000184635	2.9209	1.04602	1.37158	0.665005	0.877356	1.04061
ENSG00000184634	9.23815	9.72281	10.9039	7.67773	8.42214	6.02427
ENSG00000198889	0.0344149	0	0.0107736	0	0.265136	0.091847
ENSG00000198888	1137.17	374.22	845.391	210.36	633.572	560.33
ENSG00000177535	0	0	0.0763864	0	0	0
ENSG00000198885	1.08418	0.590554	0.610927	0.191165	0.125709	0.175278
ENSG00000105819	11.1376	13.4159	10.8894	16.7693	15.643	14.2464
ENSG00000198887	17.2912	18.5809	12.9945	15.6308	18.5387	16.3281
ENSG00000198886	1601.63	704.065	1007.26	322.188	607.969	498.654
ENSG00000198881	0.150493	0.148008	0.19787	0.0713705	0.181473	0.240983
ENSG00000252574	0	0.561123	0	0	0	0
ENSG00000198883	0.0338445	0	0.010595	0.017834	0	0
ENSG00000180747	3.05704	2.2227	1.13815	1.13049	1.79381	1.79199
ENSG00000180745	0.0336781	0	0.0632575	0	0	0
ENSG00000268416	0	0.0137451	0.0131255	0.00368222	0.0140441	0.0233119
ENSG00000065268	2.6995	1.78074	4.29754	3.55184	2.34878	2.94878
ENSG00000188536	85.8885	9.00419	44.4812	6.26923	2.36834	9.52564
ENSG00000185324	1.85102	1.94968	2.50027	2.28941	1.65338	1.15496
ENSG00000131711	86.9602	103.252	125.712	156.928	253.838	171.14
ENSG00000151806	9.99108	7.14468	7.24799	7.56654	9.74225	8.79609
ENSG00000182670	25.7019	17.9647	18.0885	21.1761	24.2049	23.0359
ENSG00000114013	18.7261	16.005	7.87525	4.17151	1.48769	3.98123
ENSG00000182676	0	0	0	0	0	0.0267966
ENSG00000130449	14.0773	11.9789	8.00128	7.3974	8.61091	6.71255
ENSG00000114019	10.6134	20.5129	38.1229	16.0194	28.3538	15.482
ENSG00000100365	15.7923	11.8656	10.0257	3.50413	1.92827	3.99541
ENSG00000100364	9.25493	10.6788	9.34274	6.87441	8.31951	4.91022
ENSG00000184983	21.3439	23.3088	15.7222	23.7138	18.2543	26.1323
ENSG00000184985	0.798421	0.827517	0.617174	0.533989	0.894894	0.69457
ENSG00000100360	1.11416	1.71511	1.69238	1.27119	1.68427	1.12476
ENSG00000100362	0.332547	0.254376	0.173506	0	0	0
ENSG00000184988	7.45139	4.56554	6.36642	1.78318	2.07085	2.58349
ENSG00000268707	0	0.225777	0.215599	0.120968	0.153793	0.0765845
ENSG00000100368	13.8118	10.844	10.8726	2.35511	1.25537	3.93719
ENSG00000265766	0.0396901	0	0	0	0	0
ENSG00000265763	0.0221951	0.0873143	0.072956	0	0.0669105	0.0555325
ENSG00000006747	0.680944	0.929042	0.435744	0.0844271	0.248215	0.130285
ENSG00000006744	7.19077	6.4045	6.98865	6.58257	6.37179	6.43773
ENSG00000212302	0.562277	0	0.528062	0	0	0
ENSG00000006740	0.572697	0.859248	1.13459	1.0441	0.810731	0.4602
ENSG00000211964	0.0898081	1.85482	1.51818	0.14197	0	0.629163
ENSG00000136295	21.1678	9.91107	9.32161	3.4473	2.32176	3.33864
ENSG00000211966	1.0409	0.372257	4.97667	0.224382	0	0.189407
ENSG00000136297	0	0	0	0	0.0158096	0
ENSG00000251182	0	0	0	0	0	0.153169
ENSG00000211961	0	0.185676	0	0	0	0
ENSG00000211962	0.888484	0.466032	1.44633	0	0	7.82495
ENSG00000099381	3.34971	2.85772	6.29705	3.03412	3.30959	2.63805
ENSG00000251188	0.14108	0	0.132496	0	0	0.352985
ENSG00000099385	7.48948	11.2352	8.74869	8.41593	8.99757	9.60555
ENSG00000249550	0	0.00850945	0	0	0	0.00865931
ENSG00000249553	0.0867944	0	0.163026	0.137206	0.261654	0.0868643
ENSG00000140015	0	0	0	0	0.00316449	0
ENSG00000275693	6.16189	3.36674	2.35764	4.32925	5.27465	3.88283
ENSG00000136908	3.47973	1.93644	2.58183	3.13213	1.96612	2.39191
ENSG00000228878	0.57463	0.781777	0.782513	0.696427	1.40509	0.728451
ENSG00000198074	0.244707	0.218786	0.104462	0.228585	0.357674	0.22264
ENSG00000138190	6.8974	4.83039	3.88897	3.69887	5.77275	5.1537
ENSG00000138193	2.05789	3.80733	3.53456	5.65502	7.86809	7.04381
ENSG00000198077	0	0	0	0	0.030187	0
ENSG00000228872	0	0	0.0468333	0	0	0
ENSG00000228873	0	0	0.184956	0	0	0
ENSG00000137502	4.02005	4.6599	3.07639	4.68328	6.85032	5.76584
ENSG00000196547	4.15046	5.49723	6.03265	7.46556	5.28162	5.20972
ENSG00000196544	3.81191	2.94878	4.40066	3.81086	2.51331	3.21182
ENSG00000196542	0.0310791	0.0101886	0.0681053	0.0245652	0.0520514	0.0622083
ENSG00000230849	0.0930386	0.0610014	0.0291257	0.0490256	0.0311643	0.0310378
ENSG00000230847	0.171416	0	0	0	0	0.228738
ENSG00000066777	15.3363	14.9716	11.0565	12.9833	13.0536	12.9156
ENSG00000196549	2.80694	0.805171	1.29913	0.0541906	0.222896	0.226028
ENSG00000170209	0.0896007	0.117495	0.140248	0.047214	0.0300127	0.0149455
ENSG00000168040	5.58459	3.68921	5.99685	5.81329	3.07064	4.04945
ENSG00000261898	0.242482	0.874417	0.075909	0	0	0
ENSG00000264724	0	0	0	0.713151	1.81333	0
ENSG00000231031	0.0174526	0	0	0	0	0
ENSG00000079246	51.9496	42.3331	37.1766	46.1526	39.0507	44.6067
ENSG00000231035	2.34345	4.66071	2.83665	8.76745	6.54136	16.9385
ENSG00000278107	0.9931	0.0651132	0.808314	0.680293	0.731829	0.993899
ENSG00000279412	0	0.052557	0.0125469	0	0.0134251	0.0401119
ENSG00000271918	0.506049	0.545091	1.01841	0.971392	1.01704	1.83289
ENSG00000279411	0.0191213	0	0	0	0	0
ENSG00000279416	0.297981	0.322366	0.167909	0.0471052	0.688702	0.328043
ENSG00000279417	21.6889	39.5642	22.3346	14.5759	29.5623	20.7381
ENSG00000256339	0	0	0	0	0	0.108763
ENSG00000279415	0.476038	0.312117	0.596095	0.188132	0.159454	0.158807
ENSG00000262814	0.339663	0	0.212663	0.178982	0.0379246	0.226625
ENSG00000262815	0	0	0	0	0	0.0756888
ENSG00000262810	0	0	0.0690082	0	0.0738381	0.147077
ENSG00000133114	2.79116	2.6606	3.06156	4.27937	5.16009	3.93942
ENSG00000199709	0.277122	0	0.520519	1.0952	0.835425	0.55469
ENSG00000199702	1.11915	0	0	0	0	0.373349
ENSG00000187231	10.9188	11.7774	11.2048	21.2083	16.4651	19.8367
ENSG00000133110	487.307	322.835	291.811	111.05	24.9802	122.49
ENSG00000273542	4.10354	0.978368	0.700698	1.08116	0.999654	1.4934
ENSG00000273540	0.0452973	0	0	0	0	0
ENSG00000060642	2.08784	1.71489	2.25168	2.51163	2.06345	1.71065
ENSG00000258449	0.158356	0	0	0	0	0
ENSG00000258445	0.502228	0.432192	0.294792	0.347344	0.75702	0.942435
ENSG00000258441	3.29249	5.52817	3.14953	5.47847	8.09064	6.27096
ENSG00000198221	0.0164255	0.064617	0.015426	0.0389486	0.0660229	0.0328775
ENSG00000171159	15.897	10.5837	19.402	17.104	11.1658	13.4334
ENSG00000224173	0.0769784	0	0	0.0304221	0	0
ENSG00000171150	14.3505	9.5353	11.4723	18.0314	12.4456	15.6038
ENSG00000224177	0.0940536	0	0.154578	0	0.212654	0.0470646
ENSG00000198223	7.30358	5.80814	4.73767	1.53728	0.743085	2.47366
ENSG00000171155	14.4321	20.4997	10.0225	19.9455	11.3793	16.9235
ENSG00000173947	0.200314	0.20596	0.222329	0.107952	0.256189	0.209587
ENSG00000156049	1.29751	1.00965	1.96844	0.687466	2.37845	1.44126
ENSG00000156042	0.261155	0.328757	0.338463	0.520174	0.572096	0.345001
ENSG00000250550	0	0.102296	0	0	0	0.104097
ENSG00000250551	0.165329	0.541994	0.67283	0.522707	0.110757	0.386077
ENSG00000250556	0	0.22141	0	0	0	0
ENSG00000053900	4.59726	4.1191	3.39372	5.16411	4.92144	5.22789
ENSG00000093167	7.03116	7.80406	6.74366	9.40363	10.8418	9.73991
ENSG00000213630	0	0	0	0	0.168045	0
ENSG00000205913	0.0397376	0.130271	0.167938	0.0628177	0.0798631	0.0463978
ENSG00000205918	0.149017	0.112072	0.115253	0.0900704	0.114511	0.0526367
ENSG00000213638	0.346867	0.153512	0.32576	0.205625	0.278849	0.138859
ENSG00000213639	27.3264	28.1403	25.0816	99.5245	53.0379	98.0348
ENSG00000105072	1.11451	1.52764	1.73075	1.66472	1.58733	0.834357
ENSG00000152413	1.75892	1.74847	1.17823	2.44168	1.65981	2.21462
ENSG00000243896	0.347644	0.205142	0.555033	0.302259	0.139737	0.0347924
ENSG00000243894	0	0	0	0	0.0998374	0
ENSG00000185088	5.5048	3.04348	3.97218	6.28967	3.44288	4.56053
ENSG00000237070	0.0207305	0.0917465	0.0584071	0.032771	0	0.0103736
ENSG00000237094	0.720564	0.724589	0.593078	0.486348	0.943747	0.559089
ENSG00000026559	0.149851	0.0350895	0.0938217	0.0451212	0.0143412	0.0071415
ENSG00000266839	0	0	0.520519	0	0	0
ENSG00000266830	0	0	0.0234619	0	0	0
ENSG00000245498	0.703368	0.68389	0.90828	0.379054	0.971852	0.559947
ENSG00000157315	0.0824886	0.13521	0.103292	0.0217332	0.0276304	0.0825549
ENSG00000265719	1.0777	1.0599	0	0.85182	2.16592	0
ENSG00000252349	1.27903	0	0	0.673967	0.856846	1.28005
ENSG00000252348	0	0	0	0	0.75702	0
ENSG00000258727	1.44756	3.0944	2.15719	1.69261	2.50052	2.13119
ENSG00000252343	0	0	0	0.253434	0.644405	0
ENSG00000258729	0.0693631	0	0.0434283	0	0.0464678	0
ENSG00000252347	0	0.356602	1.02158	0.286593	0	1.81441
ENSG00000110031	12.0779	7.56322	5.68625	4.86024	3.09743	3.88756
ENSG00000118620	3.50279	2.07923	2.73073	2.85823	2.55733	2.269
ENSG00000154153	1.53728	2.2553	2.60031	0.718303	0.56329	1.12201
ENSG00000104133	10.9423	9.3387	8.80398	7.7925	7.20328	6.9644
ENSG00000281103	1.05213	0.62824	0.926347	0.126226	0.122718	0.188031
ENSG00000281100	0.734208	0.741085	0.417348	0.244347	0.427143	0.154695
ENSG00000120645	0.242293	0.263113	0.474061	0.0917651	0.588399	0.217229
ENSG00000120647	3.13469	2.34386	2.10714	2.07039	1.55342	1.63307
ENSG00000258130	0.229314	0.0704772	0.01346	0.0226564	0.0288042	0.0143437
ENSG00000280429	0.7568	2.56127	3.01023	3.41314	4.80901	3.78704
ENSG00000182533	0.0396699	0.273103	0.111768	0.109744	0.438499	0.734483
ENSG00000198019	7.04151	3.27087	1.37861	0.915523	0.0806697	0.700127
ENSG00000182531	0	0	0.0355823	0	0.0380728	0
ENSG00000078140	15.9923	15.4953	13.1643	17.1657	19.9578	21.0169
ENSG00000189375	0	0.0407327	0.00972413	0	0.0104047	0
ENSG00000166140	2.45171	2.58687	2.94296	1.57851	1.6071	1.06435
ENSG00000189376	0.833501	0.247467	0.502162	0.609084	0.363474	0.456434
ENSG00000166145	1.51158	3.78116	1.06984	0.277046	0.242152	0.285019
ENSG00000280057	0.0652052	0.128257	0.0204125	0.0687182	0	0.0435051
ENSG00000166147	56.1552	47.8113	60.9571	35.2414	22.4421	30.4446
ENSG00000280055	0	0.0704967	0	0	0	0
ENSG00000166148	9.34956	26.6064	14.6527	16.0759	7.1265	30.3177
ENSG00000264419	0	0	0	0.348472	0	0
ENSG00000243543	0	0	0	0	0.0492254	0
ENSG00000243544	0.640216	1.38521	0.841763	0.303619	0.386005	0.128146
ENSG00000243549	0	0	0	0	0.397822	0
ENSG00000130164	4.9263	10.0557	4.99949	1.88332	2.30848	1.93186
ENSG00000271914	0.293918	0	0.184022	0.0774381	0.295352	0.196103
ENSG00000117020	25.5959	26.0188	31.3218	41.4947	37.6945	41.3158
ENSG00000138378	2.81165	1.01451	1.88611	0.598879	0.394452	0.657798
ENSG00000266306	0.0269237	0	0.0252854	0	0	0
ENSG00000173442	21.2662	35.3602	30.3879	29.3599	45.0129	35.6891
ENSG00000036549	10.8191	8.78088	7.78236	10.08	10.8546	10.5735
ENSG00000266305	0.467435	3.67772	1.31698	0	0	0.935623
ENSG00000266302	0	0	0.00413861	0	0	0.00441031
ENSG00000154978	20.2665	15.0235	15.2158	13.0517	5.40753	9.24381
ENSG00000154975	0.0261554	0	0	0.0206734	0	0.00872547
ENSG00000266308	1.18014	0	0.969788	0.233198	0	0.295273
ENSG00000151338	1.34305	2.06327	1.14077	1.76118	2.81473	2.18397
ENSG00000138375	3.49723	1.83588	3.11984	2.02349	1.94473	1.69283
ENSG00000223776	0.532562	0.602331	0.22507	0.0631411	0.214065	0.0799485
ENSG00000223770	0	0.0287864	0	0	0.0147063	0
ENSG00000223773	1.95919	1.54662	2.41227	0.921881	1.46175	0.865621
ENSG00000114902	4.59823	2.68041	3.44242	4.74613	4.18131	4.89365
ENSG00000114904	6.42875	6.38825	5.02275	5.46039	5.3865	4.2346
ENSG00000223779	0.971277	0.955236	1.01353	0	2.81961	3.78023
ENSG00000227467	0	0	0.0594879	0	0.0318257	0
ENSG00000263712	1.12455	0	0	1.33328	0	0
ENSG00000227468	0	0	0.0574705	0	0	0
ENSG00000137656	9.75228	12.8925	9.65662	11.3809	11.9125	8.38098
ENSG00000065882	16.8212	21.0004	18.6942	25.1721	22.7004	22.9952
ENSG00000065883	12.4163	11.9546	12.3183	13.9217	12.2759	11.5384
ENSG00000279042	0	0.0301751	0	0.0121255	0	0
ENSG00000259188	0.231452	0.170722	0.108684	0	0.0290727	0
ENSG00000270090	0.0415832	0	0	0	0	0.0416167
ENSG00000259186	0.0518678	0.408089	0	0.204983	0	0
ENSG00000168273	1.23488	0.891648	0.924854	1.4332	1.17808	1.22023
ENSG00000168275	3.82724	2.91409	3.2755	2.95189	1.42671	1.91516
ENSG00000259183	0	0.330358	0.788665	0.796507	3.03791	1.17662
ENSG00000259181	0	0.242007	0	0	0	0
ENSG00000139547	0.0784006	0.132181	0.14726	0.070821	0.112548	0.0448364
ENSG00000139546	1.47979	2.28565	1.78173	1.73946	1.18199	1.44301
ENSG00000139540	0	0.0657188	0.0878588	0.0422535	0.0537189	0.0267505
ENSG00000139549	0.280558	0.413886	0.282306	0.316792	0.382616	0.180504
ENSG00000270096	0.247905	0.243811	0.23282	0.783783	0.560509	0.558235
ENSG00000265345	5.4934	2.70134	1.28978	0.814128	0.690027	1.71807
ENSG00000278919	0.0178378	0.0175432	0.167523	0.0140991	0.233023	0.0357042
ENSG00000250237	0	0	0	0	0	0.0886492
ENSG00000250234	0.0953246	0.0937503	0	0	0.09579	0
ENSG00000250230	0.0330329	0	0.0155114	0.0130547	0.0165971	0.0165297
ENSG00000179409	2.17901	1.37339	2.737	1.85561	2.14897	1.5056
ENSG00000179406	0.379215	0.43398	0.511546	0.223438	0.49885	0.531328
ENSG00000179407	0	0	0.00999624	0	0	0
ENSG00000179403	8.47945	6.24514	9.17202	3.45706	9.07504	7.38237
ENSG00000259456	0.669637	0.864384	0.432362	0.363884	0.336453	0.62829
ENSG00000259450	0.158275	0.0389152	0.130063	0.0469131	0	0.0396005
ENSG00000259453	3.38045	5.47283	2.83285	1.72648	4.65121	1.71761
ENSG00000260224	0.493184	0	0.463173	0.129939	0	0
ENSG00000259459	0.0521934	0.0171105	0	0	0.0174827	0
ENSG00000251600	0.403926	0.0397255	0.151739	0.0478899	0.405898	0.687227
ENSG00000251603	0.765733	2.00823	0.479425	3.12707	1.53894	0.510899
ENSG00000251602	0.289404	0.0669704	0.559575	0.201835	0.222389	0.306674
ENSG00000251609	0.915708	0.0473992	0.678937	0.495219	1.30762	0.385872
ENSG00000259868	0	0	0.0721035	0.182051	0.102867	0
ENSG00000111859	7.47928	10.5566	8.50849	13.6114	24.8845	8.23495
ENSG00000260228	0.411448	0.166622	0.318221	0.0956504	0.0729629	0.121111
ENSG00000111850	1.09531	0.693435	0.787114	0.834197	1.22989	1.3181
ENSG00000272564	0	0	0.730349	0.341487	0	0.432387
ENSG00000275088	0	0	0.154298	0.0278271	0.0235853	0.0469792
ENSG00000262333	0.528128	0.239726	0.915677	0.481657	0.653177	0.121974
ENSG00000262332	0	0.0703992	0.134451	0	0	0
ENSG00000104856	4.0395	4.34995	5.3544	1.46507	1.13042	2.29004
ENSG00000104853	11.4336	9.47159	11.142	7.97573	7.24706	6.92064
ENSG00000104852	16.6818	36.7471	33.2392	28.7473	42.5156	24.4874
ENSG00000261683	0	0.0259921	0	0	0	0
ENSG00000278932	0.350825	0.629174	1.39543	1.27229	1.61753	0.743521
ENSG00000261687	0	0.0717225	0	0	0	0
ENSG00000104859	2.73806	5.87319	4.97295	3.76245	4.90198	4.19702
ENSG00000261685	1.64614	5.87703	10.5995	16.166	24.9826	26.9463
ENSG00000272646	0.363439	0	0.341324	0.861794	0.54782	0.272799
ENSG00000082258	8.13026	8.60945	6.30343	9.00953	10.3208	8.59004
ENSG00000253760	0.0848952	0	0	0.134204	0	0
ENSG00000253762	0	0	0	0	0.0688808	0.0686013
ENSG00000253764	0.144765	0	0.181275	0.0381412	0.0484907	0.144882
ENSG00000253765	0	0	0	0	0	0.2964
ENSG00000253766	0.0455365	0.134353	0	0	0.0915176	0
ENSG00000253767	0.416595	0.881108	0.538488	0.633775	0.58518	0.587289
ENSG00000274134	2.77122	1.09018	0.520519	0	0	0
ENSG00000201119	0	0	0	0	0	0.239681
ENSG00000077984	17.4796	8.20567	14.2219	2.67087	0.964183	3.54883
ENSG00000262484	0.0734099	0.108296	0.275771	0.0580237	0.110652	0.0734689
ENSG00000262480	0	0	0	0	0.0589811	0
ENSG00000262482	0	0	0.0714437	0	0	0
ENSG00000262488	0	0.13146	0.0627671	0.052826	0.10074	0
ENSG00000114251	1.11276	0.278662	0.37254	0.280961	1.04054	0.943512
ENSG00000105383	4.52579	2.33728	1.83554	0.703125	0.476321	0.935779
ENSG00000206249	0	0	0	0.0380465	0	0
ENSG00000049759	0.998809	0.717207	0.657752	0.407098	0.237015	0.240871
ENSG00000237321	0.358679	0.23517	0.0561422	1.08676	0.420502	0.717935
ENSG00000267938	0.348477	0	0.327272	0	0.116726	0
ENSG00000277740	0.134246	0.264058	0	0	0	0
ENSG00000277741	0	0.0492023	0.0704764	0	0.0251364	0
ENSG00000277744	0.345631	0.169962	0.3246	0.409784	0.0868297	0
ENSG00000277745	0.0656466	0.0645624	0	0	0	0.131399
ENSG00000069696	0.052535	0.232503	0.148015	0.269906	0.211166	0.368041
ENSG00000126878	5.34476	11.2258	28.4188	14.6181	26.2363	29.0901
ENSG00000111554	2.77249	2.96558	2.23659	2.26163	2.64315	2.11069
ENSG00000267939	0.276464	0.181265	0.692376	0.364198	0.277814	0.368915
ENSG00000239840	0.624321	1.84203	0.251285	0.352477	0.448121	0.981866
ENSG00000126870	5.74363	6.44429	7.51461	6.97759	12.7304	8.8233
ENSG00000258430	0.23407	0.287755	0.384697	0.277516	0.352819	0.351388
ENSG00000175707	0	0	0.0203214	0	0	0
ENSG00000167508	2.00689	1.97374	2.34824	1.8333	1.47119	1.82741
ENSG00000149196	4.9673	3.72529	3.65322	6.23887	5.40181	5.5842
ENSG00000235848	0.0472847	0.0232519	0.0333056	0.0280306	0.201941	0.0591535
ENSG00000235840	0	0	0	0	0	0.209883
ENSG00000235843	0.159988	0.0786729	0.525885	0.316139	0.0803846	0
ENSG00000124222	6.2468	6.66745	7.39588	5.47276	6.88132	6.31275
ENSG00000204070	4.20508	3.04403	3.75264	4.33638	3.6265	2.55174
ENSG00000204071	0	0.0555002	0.0264991	0.178417	0.623784	0
ENSG00000204072	0	0	0.0313565	0	0	0
ENSG00000239218	0.735909	0.984307	1.02287	0.953934	1.68606	0.972181
ENSG00000239219	0	0.0047833	0.00456767	0.00384424	0.00488737	0.00486754
ENSG00000239216	0	0.279193	0.266607	0	0.0950891	0
ENSG00000239213	2.22629	1.09476	2.44779	0.622323	0.600212	0.951009
ENSG00000236095	1.14549	0.636756	1.02901	1.33842	0.100094	0.498438
ENSG00000236094	0	0.0928379	0.265958	0.596895	0	0.66131
ENSG00000161594	0	0.257596	0.107618	0.323476	0.27965	0.311282
ENSG00000182674	0.151636	0.308915	0.172925	0.787612	0.500664	0.379395
ENSG00000265380	0	0.1375	0.065651	0.0552532	0.210738	0.209883
ENSG00000232742	0	0	0	0	0	0.067061
ENSG00000163577	1.94922	2.36729	2.09771	4.02988	4.14053	3.96406
ENSG00000163576	0.0652366	0.320796	0.0612669	0.0220986	0.046825	0.0652891
ENSG00000004399	43.6298	26.7345	36.5411	14.7817	13.2637	13.6406
ENSG00000176697	0.406016	0.926795	1.10156	1.0103	7.4699	0.747471
ENSG00000176692	4.39951	7.82221	9.57225	15.902	17.4952	11.6422
ENSG00000169031	0.255132	0.514383	0.155745	0.638585	1.69209	0.370239
ENSG00000169032	8.75232	5.87724	8.70439	7.28499	4.41826	6.31128
ENSG00000148248	38.8872	22.1342	28.8234	30.71	17.4116	21.9156
ENSG00000254518	0.107174	0	0	0	0	0
ENSG00000178597	0	0	0	0	0.0145039	0
ENSG00000218792	0.984698	0	1.38717	0.466987	0.0989505	0.197098
ENSG00000249614	67.4172	115.879	84.6292	43.6568	109.566	62.1636
ENSG00000249610	0	0	0	0	0	0.0907204
ENSG00000205707	7.88214	11.4964	6.51598	6.30471	8.56881	13.3364
ENSG00000200550	1.43693	0.706599	0	1.4197	1.08296	1.79761
ENSG00000240531	3.52701	1.21875	0.805717	0.376726	0.86211	1.90803
ENSG00000200556	0	0	1.02158	0.286593	0	1.45153
ENSG00000266805	0.367376	0.0328462	0.167283	0.202384	0.190178	0.178265
ENSG00000184984	0.0266784	0	0.0313188	0.0052717	0.00670217	0.0266999
ENSG00000258689	0.193341	0	0.121051	0	0	0
ENSG00000258682	1.0777	0.596193	1.07538	1.17125	0.947589	0.674103
ENSG00000184986	0.590922	0.300602	0.880289	0.38654	0.675712	0.305895
ENSG00000227933	0.0675908	0	0.126956	0.106848	0.203762	0.13529
ENSG00000257489	0.30375	0.244418	0.285266	0.807561	0.554968	0.607988
ENSG00000250451	1.31071	5.54299	4.3699	2.53819	2.9635	4.32883
ENSG00000257480	0	0.0415194	0	0	0.0424228	0.0845013
ENSG00000213777	0.0545286	0.107256	0.204842	0.107749	0.164384	0.327435
ENSG00000138639	6.91754	8.16396	8.23825	5.06826	3.46087	6.43211
ENSG00000255428	0	0.0294985	0	0	0.0150702	0
ENSG00000152595	0.0626518	0.10783	0.0147099	0	0	0
ENSG00000255423	3.62784	3.95426	3.51559	2.86747	4.64402	2.72885
ENSG00000255422	1.36931	0.538678	1.54318	0.144308	0	0.456804
ENSG00000152591	0	0	0	0.00701246	0.0178306	0
ENSG00000152592	0.057863	0.085361	0.14944	0.0571691	0.0436091	0.0868643
ENSG00000218891	1.10982	1.7349	1.55795	1.55128	1.53786	0.876882
ENSG00000256747	0.0571386	0	0.0536617	0.0451627	0	0.171554
ENSG00000242485	8.55819	5.66597	7.67149	10.1192	11.8022	9.40069
ENSG00000114529	0.451054	0.525989	0.266268	0.519495	0.582758	0.593291
ENSG00000180964	60.5133	42.4653	39.746	53.4011	48.8767	64.6292
ENSG00000116128	3.10619	3.43526	5.26681	3.98365	5.24071	3.82235
ENSG00000257159	0	0	0	0.0968894	0	0
ENSG00000116127	8.13817	8.60106	8.15371	13.5108	14.3751	13.3333
ENSG00000116120	6.17253	3.46567	3.50412	5.90736	5.39261	6.30427
ENSG00000105609	8.40964	3.31156	1.16314	1.17121	1.05564	1.4719
ENSG00000105605	0	0	0	0	0.0278475	0
ENSG00000105607	1.40705	1.596	1.4712	2.63949	1.55531	1.57717
ENSG00000113575	14.4812	10.4339	9.12678	12.0365	11.6319	12.0923
ENSG00000204308	17.9824	25.0381	25.0229	34.4141	23.2992	29.797
ENSG00000237248	1.56946	2.20727	1.29709	0.533421	0.898961	0.97385
ENSG00000281769	0	0.0379414	0.084539	0.0203285	0	0.0257397
ENSG00000229739	1.27622	0.251029	0.19177	1.29118	1.53894	0.766349
ENSG00000113578	4.89101	5.04894	10.2022	14.5683	5.44703	11.6375
ENSG00000253100	0	0	0	0	0.0344708	0
ENSG00000253102	0	0	0	0.0857776	0	0
ENSG00000253103	0.129324	0.0847919	0.890665	0.102218	0.563139	0.388283
ENSG00000253105	7.71491	13.1322	10.067	11.9613	24.2641	14.0688
ENSG00000253106	1.41679	0.972137	1.42341	2.05739	1.50649	1.84661
ENSG00000212024	0.408391	0.803292	0	0.322795	0	0.817439
ENSG00000212027	3.11763	2.04409	2.92792	7.39258	1.74047	3.12013
ENSG00000165621	0.262636	0.215248	0.27406	0.0230654	0.0439863	0.073013
ENSG00000104267	2.10159	1.11432	2.72886	0.26	0.0183639	0.109736
ENSG00000266803	0.619402	0.110759	0.317297	0.133522	0.339505	0.281773
ENSG00000165626	0.727322	1.28678	1.21764	2.36513	2.40711	1.87911
ENSG00000165629	42.033	45.243	27.7737	33.7637	36.9584	47.2083
ENSG00000254776	0	0	0	0	0.0466904	0
ENSG00000048405	10.6486	8.25305	7.16398	9.37487	8.27782	9.28314
ENSG00000203392	0.123165	0.640266	0.694025	0.30596	0.335938	0.22892
ENSG00000114786	0.0358569	0	0	0	0	0.0179429
ENSG00000114784	16.3954	10.3573	15.7408	16.279	12.1731	14.7434
ENSG00000269151	0.206368	0	0.58143	1.46803	3.52538	0.413067
ENSG00000202229	0.366011	0	0	1.73578	0.367797	1.83153
ENSG00000251183	0	0.0710547	0	0	0	0
ENSG00000256682	1.08271	0.283954	0.271154	0.342313	0.543998	0.57791
ENSG00000202048	1.0777	2.64975	0.50606	0.42591	1.62444	1.61785
ENSG00000110203	7.69828	0.0273326	0.182704	0.0659001	0	0.111256
ENSG00000110200	3.48542	3.98372	3.22277	2.61662	3.27254	3.93267
ENSG00000158859	5.20724	3.66277	1.4174	1.91103	1.63356	1.04454
ENSG00000158850	4.18889	3.17806	3.50313	4.97428	2.77616	2.13606
ENSG00000158856	3.27863	2.67854	5.44956	3.51011	9.00359	6.71879
ENSG00000242265	1.75744	1.64856	1.85205	2.09969	7.85675	2.56572
ENSG00000149591	330.385	975.262	959.148	1429.5	1332.3	1714.44
ENSG00000102780	4.23198	4.2709	4.58121	6.10124	7.94938	6.94825
ENSG00000116783	0.0164429	0.0970283	0.100376	0.0454881	0.140447	0.0575966
ENSG00000116785	0.0616806	0.434744	0	0.0893801	0.072312	0.0925954
ENSG00000116786	18.6173	20.5222	25.44	14.4921	13.4022	12.1704
ENSG00000280157	0.345017	0.407182	0.356425	1.45896	0.884087	0.811441
ENSG00000280156	0.159638	0.161074	0.186217	0.147269	0.234847	0.148716
ENSG00000280155	0.276404	0.667242	0.0707959	0	0	0.125739
ENSG00000120437	1.95836	1.3491	2.02565	1.91169	2.29439	2.83603
ENSG00000120436	0.0753708	0	0.106177	0	0	0
ENSG00000280151	3.51761	5.08752	1.74894	1.79904	3.22289	2.6921
ENSG00000120438	20.9216	14.2825	15.7233	18.8323	17.9865	18.3783
ENSG00000280159	0.398983	0.361002	0.134894	0.555032	0.352819	0.22361
ENSG00000255790	0.031697	0	0	0	0.0318517	0
ENSG00000127863	1.15337	0.835813	1.56064	0.839658	0.503249	0.865721
ENSG00000083782	0.085977	0	0.242236	0	0.0215992	0
ENSG00000131459	3.31967	2.59431	2.08099	2.6688	1.9167	1.51902
ENSG00000102786	3.53766	2.78368	2.32824	4.21231	3.51061	2.87685
ENSG00000188910	0.0162535	0	0	0.0385406	0	0.0162666
ENSG00000226552	0	0	0	0.0186871	0	0
ENSG00000226556	0.597715	0.427522	0	0.0429489	0.218412	0.0543814
ENSG00000226555	0.645083	0.271898	0.490433	0.801236	0.586495	0.0614859
ENSG00000188916	0.0440176	0.0952394	0.0165357	0.0626253	0.017693	0.563879
ENSG00000188917	3.51135	3.14284	3.98957	3.69801	4.08613	3.91635
ENSG00000171634	18.6945	16.5231	18.7081	15.6801	21.0374	17.6139
ENSG00000171631	2.20527	1.56426	1.73201	0.971794	0.32358	1.23048
ENSG00000163297	19.489	24.4318	20.5084	26.7266	28.1372	24.2008
ENSG00000163295	0	0	0.0138436	0	0	0
ENSG00000163293	0.0518765	0.0510197	0.0304499	0.0563798	0.0847108	0.0194693
ENSG00000163291	1.17927	1.11673	0.678609	1.42412	1.18189	1.10196
ENSG00000247596	5.61537	2.59396	5.7531	3.09345	1.79543	2.08617
ENSG00000173163	6.74732	4.73764	5.63605	5.42287	4.88961	7.79164
ENSG00000173166	15.1115	14.0921	14.3446	14.3929	9.86245	14.2407
ENSG00000234655	0	0	0	0	0.0384482	0
ENSG00000234653	0	0	0	0	0.0389865	0
ENSG00000234652	0	0	0	0	0	0.0762087
ENSG00000234650	0	0	0	0	0	0.0460597
ENSG00000073067	0	0.0412799	0	0	0	0
ENSG00000274270	0.263727	0.216143	0.220159	0.162129	0.161953	0.146633
ENSG00000274272	0.0440776	0.156059	0.0745119	0.0278714	0.00885856	0.00882262
ENSG00000274275	0.477503	0.704425	0.112112	0.0943554	0.359876	0
ENSG00000073060	4.24007	4.08132	3.61492	1.33501	1.85842	1.44459
ENSG00000224821	0.0509818	0.200559	0	0	0	0
ENSG00000132109	16.4521	16.299	15.961	9.74492	12.4902	12.7817
ENSG00000224822	1.6147	2.08838	2.18119	5.22747	5.95689	3.71902
ENSG00000224825	0.0658695	0.0647816	0	0	0.0330955	0.0659225
ENSG00000224826	0	0	0	0	0.0208039	0
ENSG00000248206	0.187124	0	0.175738	0.0986029	0.376076	0.312125
ENSG00000248202	0.233999	0.276162	0.0439521	0	0	0
ENSG00000248208	1.03985	0.493705	0.033675	0.340098	0.108096	0
ENSG00000003056	30.5179	19.4166	15.3771	16.7576	11.0343	13.2717
ENSG00000108559	5.40111	4.0506	4.94168	8.21377	4.31547	6.12423
ENSG00000142515	0	0	0	0	0.00840408	0
ENSG00000108551	2.92976	1.65897	8.02516	4.85946	1.249	0.844094
ENSG00000108556	2.71771	1.40143	0.234539	0.232226	0.206668	0.441064
ENSG00000108557	2.75378	2.53903	4.98824	2.70178	2.40121	1.8587
ENSG00000142512	3.94637	3.63146	4.67005	1.70596	0.393374	0.942384
ENSG00000144218	0.593973	0.80285	1.19004	0.965445	4.1475	2.72533
ENSG00000144214	0.248472	0.837834	0.800065	0.841688	0.535039	0.248672
ENSG00000083838	0.661986	0.97658	1.52466	1.22089	0.950311	0.930681
ENSG00000120699	3.84765	3.77359	3.12168	4.84904	4.31751	4.40696
ENSG00000085788	5.04297	4.80972	5.39418	6.12105	7.57402	7.03823
ENSG00000226089	0.740403	0.728175	0.509923	0.546205	1.63684	2.223
ENSG00000233306	1.06977	0	0.0669785	0	0	0.142751
ENSG00000226083	0	0.0591342	0	0	0	0
ENSG00000077522	0.0631418	0.545091	0.408508	1.45841	4.5825	4.36731
ENSG00000072736	7.45895	6.51249	7.58435	6.73485	5.84842	4.96488
ENSG00000229867	0.0120563	0.0474287	0.181163	0.123882	0.121151	0.168924
ENSG00000229862	0	0	0.0453188	0	0	0
ENSG00000274349	2.09887	2.48966	1.56489	1.68429	2.35867	4.81847
ENSG00000229869	0.285974	0.281251	0.0895241	0	0	0.0954013
ENSG00000266155	0.301923	0.593873	0.567102	0.477284	1.06189	0.453249
ENSG00000082497	3.58378	2.40789	3.88556	16.6481	5.60516	5.8452
ENSG00000277534	0.770166	0.500456	0.348735	0.510911	0.317862	0.743258
ENSG00000198075	1.16472	0.315995	1.84822	0.603152	0.887892	0.669916
ENSG00000231777	0	0	0.0537013	0	0	0
ENSG00000231776	0.837724	0.617917	0.54089	1.40705	0.631361	0.366799
ENSG00000178338	3.42449	3.85634	3.79909	5.57703	6.73687	5.90191
ENSG00000121716	0.309623	0.191973	0.499387	0.329851	0.331426	0.289663
ENSG00000276127	0.0630335	0.0929887	0.029599	0	0	0
ENSG00000089063	33.38	25.9128	23.6699	27.6603	28.5978	30.1107
ENSG00000089060	4.63754	4.34108	4.91524	2.99496	1.8779	2.40956
ENSG00000129521	1.81359	1.65401	2.24292	1.59599	0.863541	2.58011
ENSG00000118816	119.959	100.169	139.502	180.681	144.826	153.196
ENSG00000276128	0	0	0	0.0818839	0.121453	0.0518402
ENSG00000168077	14.2157	14.5394	14.0105	26.6336	22.8735	19.5057
ENSG00000125414	0	0	0	0.0463015	0	0.00586265
ENSG00000168071	2.05372	2.02438	2.52356	0.710412	0.444571	0.638517
ENSG00000168070	0.0505829	0	0	0	0	0
ENSG00000168079	3.74412	20.3816	19.4628	9.34831	24.4204	30.0471
ENSG00000168078	3.22563	0.281987	0.117808	0.0424926	0	0.107607
ENSG00000149679	0.963521	0.897204	1.03004	0.923611	1.12273	0.656543
ENSG00000229282	0	0.383481	0	0	0.0979561	0.292676
ENSG00000229288	0.0371264	0	0	0	0.0373077	0
ENSG00000140829	8.5633	10.8273	11.0896	10.9	12.6135	10.8287
ENSG00000087206	6.7459	6.29632	6.48918	8.35391	7.52747	7.42318
ENSG00000232554	0.0592503	0	0.033387	0.0468319	0.0476317	0.0355788
ENSG00000265408	0	0	0	0	0	0.244974
ENSG00000265407	0	0	1.51818	0.42591	0.541479	0.539282
ENSG00000265401	0.168317	0	0	0.133039	0.0845694	0.0842263
ENSG00000232558	0.103184	0.507398	0.58143	0.163114	0	0.103267
ENSG00000232559	10.7211	14.6299	15.9841	18.484	17.5742	12.6075
ENSG00000200485	0	0	0	0	0	0.426685
ENSG00000075035	0.177507	0.552822	1.33365	1.43576	1.80157	1.48634
ENSG00000235018	0.881753	0.0722658	0.345041	0.40655	0.443029	0
ENSG00000235016	0.0394681	0	0.0370664	0.0311958	0.0396607	0.0394998
ENSG00000235014	0	0	0.182182	0	0.584798	0
ENSG00000235012	0.0682361	0	0.00915485	0.0693441	0.284073	0.214629
ENSG00000235011	0.109288	0.967344	0	0	0	0
ENSG00000230021	0.060634	0.0425947	0.0894841	0.123237	0.139269	0.0433449
ENSG00000164749	0.0484358	0.11115	0.0303257	0.0127613	0.0243362	0.056554
ENSG00000230025	0	0	0	0	0	0.278339
ENSG00000230026	0	0	0	0.0220933	0.0280883	0
ENSG00000164744	0.0672005	0	0.0420743	0.0354105	0	0.112091
ENSG00000164746	0.051161	0.100632	0.016016	0.0134793	0.0171369	0.0512022
ENSG00000164741	12.0509	14.2736	15.6807	11.5217	14.8706	10.6464
ENSG00000164743	1.77205	3.06307	1.76508	1.97363	1.59184	1.98844
ENSG00000070601	0	0.0130071	0.00621038	0	0.0132901	0.00661809
ENSG00000175643	0.186732	0.155394	0.0944295	0.0227068	0.0144341	0.201258
ENSG00000135220	0	0	0	0	0	0.0126807
ENSG00000135222	0	0	0	0	0.0731454	0
ENSG00000248988	0	0	0	0.0855384	0.0543745	0
ENSG00000242924	0	0	0.0797293	0	0	0
ENSG00000011105	6.16517	6.44398	9.59052	7.34706	6.68652	7.57676
ENSG00000090612	2.10294	1.96264	1.55362	1.79272	2.58619	2.73823
ENSG00000237548	0.147518	0.0725406	0.277082	0.495545	0.259416	0.442909
ENSG00000090615	14.776	16.8611	19.3613	19.8323	15.7683	15.8478
ENSG00000230844	0.784157	0.661034	0.666304	1.25436	1.10693	1.06507
ENSG00000258823	0	0	0.047505	0	0	0
ENSG00000187372	2.10812	3.453	3.47012	3.59309	4.50644	3.49079
ENSG00000179219	0.222972	0.146193	0.279205	0.117492	0.248956	0.173562
ENSG00000179218	297.897	188.054	202.44	114.617	144.354	138.059
ENSG00000179213	0.0165024	0	0.0154982	0.0260872	0.0165829	0
ENSG00000104953	0.191223	0.261202	0.16961	0.302289	0	0.0531604
ENSG00000104951	3.01234	3.20079	4.62029	0.143576	0.0152113	0.287842
ENSG00000104957	4.34077	4.79983	7.02944	6.67649	4.98678	4.88436
ENSG00000261722	1.15812	0	0	0.183078	6.63353	1.27496
ENSG00000261729	0	0	0	0	0.129811	0
ENSG00000261728	0	0	0	0.0957015	0.104288	0.0346218
ENSG00000244063	0.373049	0.183444	0.613111	0.221145	0.281153	0
ENSG00000244062	0.0404769	0.199042	0.0380139	0.0159966	0.0203373	0
ENSG00000244061	0	0	0.121454	0.255546	0	0.194142
ENSG00000244060	0.321701	0	0	0.10171	0.129309	0.128784
ENSG00000244067	0	0	0	0	0.0593854	0
ENSG00000201876	0.923741	0	0	0	0	0.924484
ENSG00000260459	0	0	0.0752816	0	0	0
ENSG00000081026	3.9224	4.2028	4.89975	6.68043	5.22362	5.61539
ENSG00000268603	0.0610018	0.719931	0.343739	0.289297	0.429097	0.244203
ENSG00000250371	0.230421	0.269106	0.0540999	0.387018	0.36179	0.345909
ENSG00000250377	0	0.0564443	0	0	0	0
ENSG00000250378	0.20582	1.31574	1.06313	0	0	0.411972
ENSG00000250379	0	0.0389748	0	0	0	0
ENSG00000115159	7.67267	6.88468	5.86647	4.96305	4.71325	4.2817
ENSG00000136738	14.8925	16.3628	10.4056	13.8684	11.5903	11.8303
ENSG00000136732	32.3349	39.3921	31.6261	26.8536	23.9547	28.0014
ENSG00000136731	13.9477	9.68954	10.4471	11.2945	7.42355	8.84064
ENSG00000115155	0.0590444	0	0.0323468	0.00777819	0.00494439	0.00492433
ENSG00000273493	0	0	0	0.199127	0	0
ENSG00000277539	3.97476	0.679846	1.70415	2.6636	2.43123	1.47012
ENSG00000204969	0	0	0	0	0	0.00641367
ENSG00000111731	10.8315	9.24695	7.6603	7.42705	7.19858	8.96746
ENSG00000087077	8.04347	9.93865	10.5166	12.2403	13.8326	8.8563
ENSG00000204963	0.0402182	0.00659232	0.0125903	0	0.0336787	0
ENSG00000087074	37.9692	117.8	51.032	24.2607	58.1962	30.8944
ENSG00000106554	12.7932	12.7667	10.3978	10.9779	11.3143	10.9028
ENSG00000204967	0.0577338	0.0340682	0.0352435	0.0912664	0.0986266	0.0722253
ENSG00000204965	0.0272681	0.0375449	0.0153653	0.0301741	0.104125	0.0218321
ENSG00000201301	0	0	0	0	0	0.340599
ENSG00000201300	0	0	0	0	0.475445	0
ENSG00000201302	0.596879	0	0.560559	0.943554	0.599793	0
ENSG00000102241	23.1224	24.0181	27.9663	16.7995	35.4807	30.7432
ENSG00000201308	1.13001	0	0	0	0	0
ENSG00000267648	0.311802	0.262845	0.46016	0.316865	0.402846	0
ENSG00000257398	0.448522	0.485225	0.421229	0.141806	0.0450711	0.314218
ENSG00000276376	10.4691	0	8.67531	1.46026	3.713	1.23265
ENSG00000257391	0	0.0540458	0.0688127	0.028957	0.0552217	0.0183325
ENSG00000257390	0.0306212	0.0451733	0.129411	0.133118	0.0153854	0.0153229
ENSG00000267642	0	0.0306231	0	0.0369167	0	0.0311624
ENSG00000267646	0	0	0	0	0	0.0154387
ENSG00000238266	0	0	0	0.00998876	0	0
ENSG00000238267	0	0	0	0	0.0819044	0
ENSG00000238262	0	0.204592	0	0	0.104521	0
ENSG00000238263	0	0	0.167139	0.140667	0.178837	0.267167
ENSG00000010361	1.45982	1.6168	1.80329	2.07902	1.41409	1.13194
ENSG00000260600	0	0	0	0	0.0195421	0
ENSG00000256987	0	0	0.0264031	0	0	0
ENSG00000260603	0	0.545091	0.0867531	0	0	0
ENSG00000238268	0.0565556	0.222486	0.106228	0.22351	0.170495	0
ENSG00000228709	0	0.0836762	0.479425	0	0.0427484	0.127725
ENSG00000269553	0	0	0.251285	0.140991	0	0.0892605
ENSG00000260602	0	0	0	0	0	0.0993052
ENSG00000269556	2.08352	1.96034	2.67021	1.89058	2.69081	2.16048
ENSG00000269559	0.0416502	0.307217	0.0391157	0.0493808	0	0.166735
ENSG00000102466	0.0451162	0.12202	0.124464	0.0735491	0.172845	0.251161
ENSG00000132423	0.957953	0.811281	0.924653	1.30402	0.93589	1.22504
ENSG00000256988	0	0	0	0	0.0868297	0
ENSG00000272330	0	0	0.461219	0	0.24675	0
ENSG00000228702	0.112455	0	0	0	0	0
ENSG00000229431	0	0	0.0996889	0	0	0
ENSG00000229433	0	0.029453	0.0140626	0	0	0
ENSG00000229435	0	0	0	0	0.139238	0
ENSG00000102468	4.22188	7.97186	2.90894	3.52784	7.28571	3.32084
ENSG00000095739	0.553286	1.30266	2.01549	2.02758	3.47071	1.17458
ENSG00000132424	16.1078	24.6173	18.6237	20.4531	35.859	22.604
ENSG00000149256	1.62011	1.05834	1.3252	0.850568	0.737621	0.273405
ENSG00000149257	80.8392	39.2823	48.8042	33.9355	22.0321	15.7636
ENSG00000101204	0	0	0.013685	0	0.00732141	0.00364585
ENSG00000157103	0.680374	0.202297	1.05505	1.65083	5.06411	1.00555
ENSG00000101200	0	0.123284	0	0	0	0
ENSG00000101203	0.0141415	0.00695396	0.00332024	0.00558876	0.00710525	0.00353821
ENSG00000157106	11.1937	11.3406	10.4438	12.8843	11.5363	9.41424
ENSG00000259935	1.93986	1.27188	0.674746	1.47649	1.37175	0.862852
ENSG00000257704	4.14248	3.25317	6.00981	6.42632	8.13902	6.15684
ENSG00000181333	0.0580686	0.0142774	0.0886196	0	0	0
ENSG00000262712	0.218968	0.117464	0.168254	0.0314679	0.140023	0.0796887
ENSG00000264609	0.456437	0.448898	0.428662	0	0	0
ENSG00000264608	0.423549	0.416554	0.397776	0.267821	0.0851234	0.084778
ENSG00000130363	3.31736	3.18115	3.4376	3.4213	3.69008	3.56858
ENSG00000130368	0.0315392	0	0.0555375	0.0186966	0.249583	0.0315645
ENSG00000150656	0	0	0.0152304	0.0128182	0.0217286	0.00541011
ENSG00000128536	0.306567	0.624543	0.344466	0.41972	0.170535	0.301335
ENSG00000128534	3.92969	2.31642	3.43827	3.49123	3.39013	5.27715
ENSG00000199179	1.79616	2.8264	0.337373	0.56788	0	1.79761
ENSG00000199172	2.44666	1.71876	1.96953	5.80158	1.05369	2.79844
ENSG00000143882	0.125299	0.100824	0.0855815	0.0810304	0.137357	0.1026
ENSG00000148704	0	0.00659232	0	0	0.0134715	0
ENSG00000148702	0.042436	0.0521689	0.0597807	0.0754688	0	0.0106175
ENSG00000206052	0.867944	0.96336	1.06355	0.924506	1.78174	1.38569
ENSG00000148700	25.7303	20.8311	21.6412	18.6403	25.6771	25.2524
ENSG00000275263	0	0	0.222173	0.0934924	0	0
ENSG00000107984	0.281393	0.121076	0.776295	0.125109	0.0706918	0.0176012
ENSG00000272810	0.225128	0.295214	0.211429	0.593143	0.377046	0.525722
ENSG00000180061	4.68827	0.868709	1.02098	0.680262	0.341388	0.340003
ENSG00000180066	0.095091	0.0935205	0	0.0300642	0	0
ENSG00000207092	0	0.374082	0	1.50321	2.29332	1.14201
ENSG00000165555	0.342511	0.137804	0.307048	0.135361	0.125157	0.342786
ENSG00000278570	0.0239193	0.0352864	0.0898553	0.122889	0.276415	0.203478
ENSG00000178162	0.368876	0.256083	0.101891	0.0800367	0.632332	0.289548
ENSG00000178163	4.3938	2.51227	2.36894	3.02859	4.36878	3.11908
ENSG00000250950	1.82814	1.13204	0.763064	1.71256	2.92569	1.21974
ENSG00000250959	2.11346	2.26414	2.97729	2.38642	2.80642	2.60618
ENSG00000274370	1.84143	2.62286	6.08266	1.70643	3.70085	3.49519
ENSG00000207327	0	0	0	0.573187	1.45744	0.362882
ENSG00000207326	3.40326	8.70233	0.95885	4.30393	1.70993	0.681199
ENSG00000050165	39.1499	33.269	63.6537	123.195	50.0066	97.6964
ENSG00000207320	0	0.675334	0.64489	0.814128	0	0
ENSG00000207322	0	0	0.222173	0	0	0.236758
ENSG00000278464	0	0.284749	0.108765	0.0457694	0.116378	0
ENSG00000251023	0.872536	1.06359	0.64632	0.679945	1.29667	1.10692
ENSG00000251022	2.72647	3.51452	3.80356	3.66145	3.64418	4.28286
ENSG00000251027	0	0.275166	0	0.110573	0	0.0466687
ENSG00000203435	0.054567	0.134164	0.102493	0.0215651	0	0.0273054
ENSG00000203434	0.337366	0	0	0.106663	0.135605	0
ENSG00000278469	0.135182	0.132949	0.253912	0.641091	0.135842	0.270581
ENSG00000169347	0	0	0	0	0.0770484	0.00959198
ENSG00000260188	0	0.0249388	0.0238146	0.0400856	0	0.050756
ENSG00000111271	1.76805	1.7773	1.98684	1.16742	1.2703	1.55644
ENSG00000164113	0	0	0.0134999	0	0	0
ENSG00000111275	2.69824	3.69002	6.00524	5.84285	8.46312	6.01999
ENSG00000111276	20.0403	17.1982	25.6389	29.4	17.0315	27.0597
ENSG00000277586	0.0358486	0.0528848	0.0757512	0.00708374	0.225147	0.0179387
ENSG00000277587	0.763723	1.05155	0.788975	0.362191	0.997686	0.229301
ENSG00000277582	0.157073	0.308958	0	0	0	0.1572
ENSG00000281611	0	0	1.56156	0	0	0
ENSG00000277581	0.297296	0.0730965	0.209404	0.234985	0	0
ENSG00000248632	1.56175	0.889237	0.926347	1.1911	0.412993	1.8098
ENSG00000248636	0.689386	0	0.215812	0.0605439	0.500321	0.22998
ENSG00000080031	0.089312	0.0527022	0.0922651	0.0352964	0.044874	0.00893838
ENSG00000204149	2.30818	4.4073	4.20862	3.8526	3.93566	2.66638
ENSG00000159184	0.0111904	0	0	0	0	0
ENSG00000159182	0.100511	0	0	0	0	0
ENSG00000204140	0	0	0.0461219	0	0	0
ENSG00000159189	296.805	272.725	252.079	45.1369	18.7194	99.6158
ENSG00000204147	0.504209	0.265651	0.236764	0.519513	0.94096	0.72989
ENSG00000270670	0.0225172	0	0	0.0177977	0	0.0450706
ENSG00000270673	0.75649	0.106285	0.253735	0.597935	0.0542988	0.540785
ENSG00000129484	2.60479	2.72945	2.60641	2.65029	3.68354	2.31302
ENSG00000129480	3.48665	2.38879	3.54429	3.66417	3.41181	4.92706
ENSG00000186577	4.83876	5.71746	4.31547	2.97162	2.71104	3.04843
ENSG00000276980	0.200133	1.94015	0.83237	0.45196	0.373489	1.37344
ENSG00000276984	0.515576	1.01412	0.484203	0.509394	0.259047	0.257996
ENSG00000132881	0.753342	1.62998	1.81592	1.76649	1.51404	1.05553
ENSG00000201074	0	0	0	0	0	0.693363
ENSG00000013441	24.5615	23.1152	30.1921	58.0806	42.3196	35.4562
ENSG00000279725	0	0	0	0.0251873	0.0320218	0.0318919
ENSG00000200506	0	0	0	0	0.382221	0
ENSG00000279726	0	0	0	0.0201349	0	0
ENSG00000270589	1.50577	0.717312	0.353536	0.948418	0.709276	0.565118
ENSG00000236159	0.0719798	0.141582	0.202799	0.113787	0.650981	0.216113
ENSG00000236154	0.308526	3.48945	1.73851	0.548687	0.077508	0.231581
ENSG00000236155	0	0	0.0228369	0.00961	0	0
ENSG00000236153	0.732021	0	0.274991	0.115719	0	0.439566
ENSG00000126767	6.3482	4.74989	5.92975	8.39285	5.35806	6.46758
ENSG00000279722	1.2783	1.12657	0.810735	2.37503	1.70159	1.27932
ENSG00000126768	4.39155	5.82324	5.66029	6.71481	7.06079	6.72903
ENSG00000254805	0	0	0.177738	0	0.190178	0
ENSG00000240005	0.526956	0.194345	0.0618613	0.104127	0.132382	0
ENSG00000240006	0	0.389351	1.1154	0.625827	0.663036	0.132069
ENSG00000240003	0.25796	0.456659	0.0969051	0.122336	0.103688	0.0516334
ENSG00000240002	0	0	0	0	0.0857789	0
ENSG00000237708	0	0.0494253	0.0471973	0	0	0
ENSG00000237709	0.027653	0	0.0519406	0	0.027788	0
ENSG00000125304	41.4535	22.9429	25.3132	31.1075	18.4044	27.8045
ENSG00000150977	6.70942	7.1516	10.2883	8.57396	6.90723	7.46091
ENSG00000134489	0.148081	0.04161	0.0298007	0.0418014	0.0212576	0.0211714
ENSG00000237700	0	0	0	0	0.027359	0
ENSG00000237702	2.38141	0	0.186375	0.0784284	0	0.595831
ENSG00000134480	12.8047	20.9778	8.14735	14.247	15.1345	11.8651
ENSG00000277322	0	0.0190164	0	0	0.0194301	0.00967564
ENSG00000277324	0.161366	0.0906865	0.129898	0	0.0463298	0.0230709
ENSG00000164465	2.24738	1.68987	3.04571	1.69539	0.954795	1.29257
ENSG00000164466	3.95554	2.4843	2.36268	2.89565	1.87415	2.22037
ENSG00000164463	8.868	10.2654	10.423	13.9142	11.7247	14.5201
ENSG00000234171	2.00675	3.0074	1.70515	2.24075	1.37637	2.61406
ENSG00000234177	0.0103431	0	0.0194275	0.00817529	0	0.0103515
ENSG00000228421	0	0.0648918	0	0.104304	0.0663036	0.0660346
ENSG00000228420	0	0	0.0765469	0.38654	0	0
ENSG00000228423	1.86842	0.972825	1.34185	0.347484	0.773104	1.09995
ENSG00000228427	1.33599	1.15625	1.25469	0.168956	0.107401	0.21393
ENSG00000228426	0	0.330358	0	0	0	0
ENSG00000217027	0.448522	0.882228	0.912663	1.41806	0.52583	1.04739
ENSG00000217026	0.120488	0	0	0	0	0
ENSG00000258811	0.0357687	0.011726	0.0111974	0.00942394	0.0599055	0.023865
ENSG00000258810	7.52189	1.16805	2.35473	1.87748	0.663036	1.98104
ENSG00000252855	0.467435	0	0	0	0.939434	0
ENSG00000252854	0	0	0.267914	0	0	0
ENSG00000219027	0.10291	0.404842	0	0	0.206825	0
ENSG00000252859	0	0	0	0	0	0.388283
ENSG00000248583	0.868592	0	0.380678	0.137308	0.174566	0
ENSG00000248587	0.0418433	0.0329218	0.0157189	0.0264586	0.0420476	0.0586278
ENSG00000273006	0.137578	0	0.646034	0.108743	0	0.413067
ENSG00000273004	1.13502	1.0148	0.484525	0.489343	0.155531	0.361434
ENSG00000273002	0.161879	0.265343	0.388519	0.184818	0.234967	0.594036
ENSG00000273001	0.134246	0.0660145	0.126077	1.1672	1.07921	0.940479
ENSG00000178605	5.2096	5.99894	7.1422	5.81444	5.23503	5.21379
ENSG00000178607	2.86764	2.12136	2.85749	3.35616	2.12804	2.38746
ENSG00000178602	0.0601506	0	0	0	0	0
ENSG00000249189	0.177156	0.34846	0	0	0.356041	0
ENSG00000249188	0.543703	0.267362	0.583565	0.122785	0.312204	0.155469
ENSG00000276633	0.046706	0	0.0146213	0.0123056	0.0156447	0
ENSG00000031081	15.1691	9.53502	18.288	7.34939	7.95185	6.87689
ENSG00000280465	0	0	0.314106	0	0	0
ENSG00000184302	0.0139207	0	0	0	0	0
ENSG00000257534	0	0.101211	0.338268	0.203352	0	0
ENSG00000257531	1.64395	6.03603	1.54391	1.38601	2.97355	1.4259
ENSG00000116544	0.12682	0.211074	0.0458088	0.0771071	0	0.087869
ENSG00000257539	0.0644827	0	0.343167	0.0509676	0.0215992	0
ENSG00000254844	0.0696537	0	0	0	0	0
ENSG00000254846	0.0828998	0	0	0	0.0833045	0
ENSG00000254840	0.0496762	0	0	0	0	0
ENSG00000254842	0.189254	0.253812	0.290844	0.135989	0.363067	0.241063
ENSG00000279088	1.97752	3.21057	3.62594	2.35698	1.86101	3.48701
ENSG00000167178	0.044514	0.0938117	0.483747	0.0251315	0.115023	0.0954639
ENSG00000167173	6.03451	3.65676	8.20005	3.90442	3.58874	2.66561
ENSG00000202017	0.738993	18.5331	2.42909	11.9741	29.3327	9.98443
ENSG00000242578	0.584294	0.172393	0.219496	0.277098	0.117429	0
ENSG00000245008	0.0172049	0.0338416	0.016158	0	0	0
ENSG00000242571	0	0	0	0.0634897	0	0
ENSG00000242574	10.4348	9.57393	9.83898	1.67985	1.53266	3.55336
ENSG00000187806	0.0383371	0	0	0	0	0
ENSG00000187801	1.34961	0.303844	0.839898	0.861102	0.637248	0.71603
ENSG00000187800	4.49008	5.09901	11.3789	18.5102	15.362	11.4098
ENSG00000229474	0.650549	0.431868	0.420037	0.0707023	0.073544	0.276706
ENSG00000187808	0.649952	0.196682	0.633879	0.0395174	0	0.250183
ENSG00000094963	30.7313	43.474	28.7471	48.1832	18.6379	47.5659
ENSG00000255008	0	0.0496182	0.0947628	0	0.0506977	0.050492
ENSG00000229473	3.36756	3.51894	2.50376	2.27357	1.269	1.40428
ENSG00000255003	0	0	0	0.191062	0.607267	0.120961
ENSG00000255002	0.0807152	0	0	0	0	0
ENSG00000255007	0.109596	0	0.205855	0.346503	0.110131	0
ENSG00000255005	0.173201	0	0	0.342249	0.0870235	0.0866704
ENSG00000202427	0	0	0.340526	0	0	0
ENSG00000124942	362.132	426.279	601.821	623.401	594.644	484.719
ENSG00000271980	0.0912873	0.13467	0.11431	0.0360771	0.091733	0.0304536
ENSG00000110660	2.42156	2.08387	2.81335	3.61353	3.58714	1.4938
ENSG00000271983	0.0788559	0	0	0.249313	0	0
ENSG00000110665	1.04408	0.399829	1.6487	0.219091	0.0835624	0.268164
ENSG00000271985	0	0	0	0.494605	0	0
ENSG00000118418	30.7622	43.1235	39.1313	37.1676	46.4455	62.4929
ENSG00000118412	10.9302	10.2594	8.54833	10.8799	12.6297	13.1677
ENSG00000246095	0.0306939	0.120748	0	0	0	0
ENSG00000246090	1.39804	3.4075	1.36487	3.56403	1.80467	3.34584
ENSG00000243770	0	0.726788	0	0.292052	0	0.986116
ENSG00000237289	0	0	0.0210008	0	0	0
ENSG00000081803	5.28413	3.50863	4.23972	5.15196	3.06318	2.99573
ENSG00000237285	0.0404137	0	0.075909	0	0	0.121339
ENSG00000237286	0	0	0.037602	0	0	0
ENSG00000237280	1.57895	0.166379	0.158879	0	0.566664	0.451492
ENSG00000237282	0	0	0	0	0.0531151	0
ENSG00000127415	1.60038	2.27984	2.45945	1.94726	1.18909	1.56284
ENSG00000127412	0	0.113869	0	0.00831945	0.0105769	0.021068
ENSG00000127418	3.85631	6.59106	8.7201	9.4105	9.75368	8.07479
ENSG00000127419	2.33447	1.64295	2.73549	2.35303	2.15217	2.01483
ENSG00000273702	1.30214	1.34631	0.752557	0.501415	1.27495	1.50368
ENSG00000273703	30.6507	9.8145	2.77337	2.09266	0.716288	2.54779
ENSG00000087502	12.4263	12.5878	9.13097	12.6431	14.6752	15.0955
ENSG00000273706	0.0158939	0	0	0	0	0
ENSG00000124772	0.87033	0.385783	0.874932	0.203468	0.209406	0.147216
ENSG00000231584	1.23281	1.76518	1.88992	1.96317	2.24081	2.3043
ENSG00000231587	7.6692	3.54943	5.93149	6.77494	6.79997	4.06343
ENSG00000231588	0	0	0.0235986	0	0	0
ENSG00000254743	0	0	0	0	0.107549	0
ENSG00000229637	0	0	0	0.0933501	0	0
ENSG00000230188	0	0	0.0770324	0	0.164848	0
ENSG00000230183	0.769573	0.182691	0.149533	1.15363	0.666664	0.929543
ENSG00000134389	0	0	0.0129667	0	0	0.0276358
ENSG00000230180	0	0	0	0.760302	0.322203	0.320895
ENSG00000230186	0	0	0.221273	0	0	0
ENSG00000229638	0.151079	0.0891504	0.19864	0.0716484	0.242907	0.0302401
ENSG00000228586	0.0760728	0.224449	0.142887	0	0.0764441	0
ENSG00000228587	0	0	0	0	0.0648694	0
ENSG00000231638	0	0	0	0	0	0.0399468
ENSG00000121690	0.921519	0.103249	0.251965	0.488657	0.175826	0.28018
ENSG00000121691	29.9064	26.6194	23.3401	22.1448	11.9278	11.4849
ENSG00000135929	12.5899	14.3006	12.2391	3.84475	5.16248	4.94628
ENSG00000218233	0.0565968	0.222648	0.0265764	0.089469	0.0853097	0.0566424
ENSG00000135926	23.8277	28.0896	31.5476	32.9332	21.1986	25.5149
ENSG00000135925	0.0227416	0.0670979	0.0533944	0.00898755	0	0
ENSG00000135924	3.50664	3.36445	5.65178	5.59023	4.80211	3.68757
ENSG00000231636	0.0953246	0	0	0.15069	0.19158	0.190803
ENSG00000228589	0	0	0.0535041	0.0900602	0	0
ENSG00000276282	0.466031	0.114584	0.109418	0.368354	0.117077	0
ENSG00000274340	0.125233	0.17243	0.141135	0.376142	0.226519	0.1504
ENSG00000276289	0.0318968	0.115023	0.0399411	0	0.0106842	0.0106408
ENSG00000062370	2.11731	1.25932	1.69493	2.53421	2.41133	3.01707
ENSG00000163704	0.541722	0.581209	0.703011	0.560527	0.494878	0.561872
ENSG00000163701	0.912678	1.38721	2.45454	3.01671	2.40956	3.00596
ENSG00000163702	1.96549	2.34485	2.5682	3.5934	3.05709	3.44666
ENSG00000163703	5.9048	8.60488	5.06328	10.6818	12.3935	8.82836
ENSG00000134030	5.54176	8.38969	10.9534	10.5209	9.0776	9.19896
ENSG00000144802	18.9187	66.2467	14.23	10.2721	9.73672	7.06568
ENSG00000229981	0.0252421	0	0.0355592	0.0249394	0.00634133	0.0063156
ENSG00000229980	0.686036	0.763482	0.864705	1.05596	1.28806	1.12022
ENSG00000229983	0	0	0.142887	0	0	0
ENSG00000229989	3.29477	3.46342	1.24444	0.735972	0.299896	0.430098
ENSG00000146090	0.0131027	0	0.123054	0.0621388	0.0921667	0.118019
ENSG00000146094	5.15042	4.20266	3.68822	0.756937	0.525643	0.982588
ENSG00000230271	0	0	0	0.0497817	0	0
ENSG00000230273	0	0	0	0	0.102327	0
ENSG00000230275	0	0	0.0627131	0	0	0
ENSG00000230274	0	0	0	0	0	0.137445
ENSG00000164938	12.1326	8.05344	8.1205	7.63396	5.29574	8.55099
ENSG00000130600	47.7788	98.6123	90.1041	56.1966	179.159	67.307
ENSG00000164934	3.26016	2.4431	1.88935	2.00348	1.97073	2.74783
ENSG00000164935	0.642429	0.700495	0.249204	0.0883096	0	0
ENSG00000164932	22.9156	13.9004	20.6185	5.21452	2.61227	5.59688
ENSG00000164933	6.54051	5.5971	5.36473	7.13346	6.49775	5.80194
ENSG00000164930	9.87823	10.6725	11.5628	13.2318	9.01533	11.2139
ENSG00000175455	6.74865	9.27604	5.12909	7.76369	8.38229	6.2952
ENSG00000172482	0	0	0	0	0.05246	0.00870786
ENSG00000275827	0	0	0.646798	0	0	0
ENSG00000279089	1.27995	0.724413	1.14537	1.00214	0.691638	1.03929
ENSG00000232690	0.12475	0	0	0	0	0
ENSG00000232693	1.90325	1.0799	1.30621	2.1408	1.39763	1.02565
ENSG00000232692	0.0172662	0	0	0	0	0
ENSG00000135074	8.39496	6.04737	7.39699	5.6841	4.88344	5.24162
ENSG00000135077	21.2446	16.3398	12.7776	2.97465	0.994136	3.73585
ENSG00000232698	0	0	0.0786961	0.132464	0	0
ENSG00000279085	0	0	0	0	0.0072358	0
ENSG00000279087	0.173978	0	0	0	0	0
ENSG00000279086	0.579061	0.602998	0.287908	0.188462	0.513431	0.426123
ENSG00000272967	0.0883761	0	0	0	0	0
ENSG00000272966	0	0.412948	0.157733	0	0.253159	0.42022
ENSG00000228417	0	0	0	0	0.24885	0.24784
ENSG00000272963	0.0529292	0	0	0.0836712	0.106375	0.0529718
ENSG00000170421	0.868298	2.43988	1.74212	2.54469	4.43634	0.344213
ENSG00000170423	0.011901	0	0	0	0	0
ENSG00000226987	0	0	0	0.164573	0	0
ENSG00000170425	0.486675	0.433765	0.0856989	0.012021	0.0764142	0.0456625
ENSG00000272969	0	0	0	0.157663	0	0.0499079
ENSG00000170426	0.0439627	0	0.0206438	0.104245	0.0220887	0.0219991
ENSG00000198315	8.87231	10.2692	10.548	12.6432	14.4505	12.9804
ENSG00000228322	0	0	0	0	0.0446581	0.0444769
ENSG00000228323	1.23727	0.956082	0.746986	0.139706	0.177615	0.0884472
ENSG00000172156	0.0719131	0	0.0675372	0	0	0
ENSG00000172159	1.633	1.5472	3.17399	1.03069	2.75298	1.20328
ENSG00000135387	45.9722	31.1643	33.6357	34.5461	26.9442	31.3697
ENSG00000039123	14.8099	10.4121	10.2972	12.3678	12.061	15.1052
ENSG00000276698	0.412735	0.34793	0.276872	0.233021	0.474	0.118019
ENSG00000040608	0.18591	0.31997	0.381932	0.0551042	0.443692	0.0348862
ENSG00000279555	0.258894	0.309179	0.451546	0.38003	0.650395	0.370146
ENSG00000279554	0.103736	0	0.974233	0	0	0.207638
ENSG00000145354	7.70882	4.40547	4.54231	3.61117	3.15541	3.69368
ENSG00000238061	0.956969	0.470582	0.973632	0.409714	0.601025	0.678398
ENSG00000238062	0	0.0103321	0	0	0	0
ENSG00000264164	0	0.0752591	0	0	0	0
ENSG00000264167	0.582789	0.0818806	0.312758	0.197417	0.167324	0.33329
ENSG00000264160	0	0	2.42909	0.408873	2.5991	0.517711
ENSG00000167711	1.35492	2.6651	2.63806	6.43871	1.01285	14.0232
ENSG00000167716	5.82962	5.93104	8.2791	3.82495	2.25159	3.45446
ENSG00000273958	0.0893943	0	0.0839546	0.141316	0	0.357865
ENSG00000050767	0.2272	0.553299	0.731571	0.145375	0.228309	0.151589
ENSG00000127334	9.11287	7.66825	8.21678	7.75843	8.44694	8.70713
ENSG00000127337	4.84398	3.60638	4.1028	4.18654	4.13976	6.00321
ENSG00000248778	0.0371264	0.21908	0	0	0.111923	0.111469
ENSG00000235636	0	0.0432612	0	0	0	0
ENSG00000248773	0.394882	0.87381	0.27814	0.936351	0.297607	1.2844
ENSG00000248771	0	0	0	0	0	0.0121719
ENSG00000235631	0.803315	1.14118	0.447071	0.564396	0.239181	0.446645
ENSG00000254251	0	0.137418	0.0874821	0.5522	0.327618	0.139838
ENSG00000164169	2.39405	1.87981	2.62914	2.17459	3.07507	2.94666
ENSG00000254254	0.0504186	0.024793	0.0236753	0	0.0379986	0.0504592
ENSG00000254258	0.561193	0.183975	0.351363	0.295714	0.41355	0.374429
ENSG00000164167	2.85952	1.90416	2.07009	2.23664	1.57143	2.38485
ENSG00000164161	0.192797	0.647843	0.829881	0.160007	1.14628	0.508106
ENSG00000164163	15.5312	9.01379	8.60164	9.88736	9.16012	12.3086
ENSG00000159023	9.78472	6.18827	7.95382	4.38872	5.81481	4.61985
ENSG00000111077	17.7662	31.9989	34.5769	38.3499	35.7493	28.0861
ENSG00000263683	0.0908598	0	0	0	0	0
ENSG00000178412	0.0698418	0.240409	0	0.0276017	0.140365	0.034949
ENSG00000241560	0.0190649	0.0937503	0.0179048	0	0	0
ENSG00000241563	0.0686675	0.168833	0.0322445	0.10855	0.0690027	0.0343614
ENSG00000257732	0.0553454	0.0544313	0.103955	0	0	0.0553899
ENSG00000240219	0.209809	0.189148	0.180622	0.0829171	0.0527082	0.122487
ENSG00000240215	0	0	0	0	0.208484	0
ENSG00000240216	0	0.155186	0.0555714	0.023385	0.0198203	0.0296098
ENSG00000240210	0	0.142908	0	0	0	0
ENSG00000240211	0.128043	1.13336	0.360756	0	0.257337	0.128146
ENSG00000149016	0.51324	0.654323	1.0265	0.743725	0.659008	0.646822
ENSG00000271699	0.0550835	0.0722316	0.103463	0.0580511	0.369016	0.128631
ENSG00000272444	0	0.294416	0.224915	0.0473233	0.180493	0.179761
ENSG00000165410	11.2679	17.2259	14.1147	28.4998	34.4574	37.9521
ENSG00000165416	6.85667	5.07589	7.35385	7.99025	9.11544	8.53853
ENSG00000118596	6.22344	7.10353	4.5702	8.0518	7.68604	7.86228
ENSG00000242195	0	0	0	0	0.0327068	0
ENSG00000261543	0.140062	0.0688743	0.197309	0	0.0703728	0.140174
ENSG00000257167	0.612525	0.170493	0.466715	0.219235	0.150975	0.208195
ENSG00000270423	0	0	0.435841	0	0	0.278672
ENSG00000270424	0.060906	0	0	0.0481405	0	0
ENSG00000270426	1.69667	0.500594	0.956055	2.19039	0.625148	1.07542
ENSG00000270427	0	0.0484218	0	0.0389156	0	0
ENSG00000270429	0	0.173833	0	0	0.059205	0.0294824
ENSG00000129696	1.71839	1.29236	1.78643	1.96108	1.41282	1.79335
ENSG00000129691	4.75281	3.29914	5.03697	3.92269	3.64138	4.12592
ENSG00000257730	0	1.07786	0	0	0	0
ENSG00000244260	0.0209488	0	0	0	0	0
ENSG00000218586	0.017297	0	0	0	0.00869071	0
ENSG00000244265	0.263926	0.259567	0.165244	0.278145	0.265214	0.352184
ENSG00000207763	0.799941	0	0	0	0	0
ENSG00000244267	0.122004	0.959909	0	0.867892	0.122599	0.488407
ENSG00000244268	0.120115	0	0.112806	0	0	0
ENSG00000249020	2.54872	0.278514	0.797875	1.34301	2.27658	0.283419
ENSG00000249021	0.879255	1.02687	0.412876	0.260613	0.496995	0.164993
ENSG00000249026	0	0	0	0.022482	0	0
ENSG00000205176	0.0109969	0.113561	0.082622	0	0.121557	0.0495259
ENSG00000205177	0.304803	0.428242	0.0408937	0	0.0875118	0.217892
ENSG00000141452	5.71284	6.84098	7.09859	8.52481	5.85429	6.23264
ENSG00000272391	3.78811	2.44598	4.86676	2.66885	2.81048	2.12588
ENSG00000179766	0.0314554	0	0.0354496	0.0397801	0.031609	0.113331
ENSG00000179761	0.50659	0.470022	0.56553	0.400412	0.778001	0.411337
ENSG00000239005	0	0.600888	0.5738	2.41461	3.0698	0.61147
ENSG00000011347	0.378	0.185878	0.587584	0.0875716	0.235766	0.0847923
ENSG00000239007	0	0.596193	0.569317	0.479148	3.65499	1.21339
ENSG00000159685	1.36204	1.25669	1.27916	1.5871	1.74967	0.969654
ENSG00000234031	0.0491103	0.241496	0.276731	0.155268	0.14805	0.0491498
ENSG00000234030	0.172049	0.0846039	0	0	0	0
ENSG00000238132	0.0591419	0	0.138858	0.0467462	0.237723	0.0295948
ENSG00000276862	0.775942	0	0	1.22662	0	0
ENSG00000276863	0	0	0.0692705	0.0582994	0	0.0738181
ENSG00000119242	3.78865	3.26206	6.76174	3.69567	5.7368	4.27806
ENSG00000224411	0	0	0	0	0	0.0176814
ENSG00000259699	0	0	0	0	0.0410817	0
ENSG00000276868	0	0	0	0	0.299896	0
ENSG00000171916	0.0326438	0	0	0	0	0
ENSG00000267042	0.214744	0.211198	1.21006	0.792098	0.287723	0.143278
ENSG00000224416	0	0	0	0.0537991	0	0.0681199
ENSG00000076108	9.04366	8.57627	12.4413	8.87272	9.9341	7.36166
ENSG00000169660	1.6255	2.78386	3.39534	2.42932	2.60974	1.98209
ENSG00000276693	0.351105	0	0.16487	0	0	0
ENSG00000133561	22.606	14.8608	27.6275	7.6174	6.02782	10.4191
ENSG00000169668	0.0925945	0.182131	0.347841	0.416605	0.107361	0.114054
ENSG00000180884	3.68362	1.79337	3.72625	2.1728	1.56535	1.28388
ENSG00000196756	1.22342	1.41286	1.53196	1.09886	1.9931	1.23368
ENSG00000196754	0.148553	0.1948	0.348784	0.371822	0.248797	0.272566
ENSG00000063127	0.733038	2.05678	1.74133	1.96825	2.30734	2.3735
ENSG00000180881	0.980223	1.26636	1.4653	1.70542	2.67526	2.24065
ENSG00000226481	0	0	0.0265377	0	0	0
ENSG00000139946	6.99559	10.3748	7.74808	8.34778	7.53897	7.85473
ENSG00000214803	0.227263	0.06386	0.0304906	0	0.0978741	0
ENSG00000282556	1.5865	3.26244	2.16722	4.33193	5.94218	6.20676
ENSG00000103197	4.22125	4.67305	6.02849	4.81173	4.90793	4.08848
ENSG00000103196	9.34248	12.7284	21.7794	16.5936	15.7659	17.257
ENSG00000103194	12.5406	10.757	10.9388	11.0765	10.7303	10.1215
ENSG00000103199	1.28424	1.31614	2.1022	1.67913	1.91767	1.2132
ENSG00000138018	2.47699	1.59282	1.86186	2.19091	1.59101	1.59363
ENSG00000266835	2.10413	1.77894	0.693365	0.0291775	0.0741894	0.184721
ENSG00000212529	0.802699	0	0.50257	0.211486	0	0.267782
ENSG00000212521	0	0	0	0	0.735595	0
ENSG00000212526	4.14338	2.2227	3.53751	0	0	1.5079
ENSG00000259616	0	0.0961117	0.0183558	0.123589	0.0392811	0.273852
ENSG00000214207	0.0301454	0.148238	0	0.0476542	0	0
ENSG00000214204	0	0	0.0400399	0	0	0
ENSG00000259612	0.0281139	0	0.0528062	0	0	0
ENSG00000214203	0.147892	0.387866	0.277786	0.0389651	0.0495381	0.296023
ENSG00000259618	0.13063	1.02778	0.122681	0	0	0.130735
ENSG00000263539	3.19976	0.786729	3.38069	2.52911	0.401923	0.400292
ENSG00000106617	4.26538	4.72143	5.48166	5.60078	6.98749	8.84295
ENSG00000103227	1.16867	1.26524	1.73485	1.34089	1.32118	1.26865
ENSG00000103226	1.57552	1.59561	0.145322	1.82718	0.400514	0.389503
ENSG00000103222	7.56992	4.75003	6.89284	7.45688	4.71956	4.43386
ENSG00000151239	24.3814	12.0136	11.5647	18.0624	10.6886	17.6268
ENSG00000172932	3.61515	4.46297	4.83221	3.48986	2.5588	2.7413
ENSG00000172935	5.43951	11.7415	16.9178	15.5673	14.1976	22.7229
ENSG00000172936	10.65	9.69931	10.3582	3.45169	2.49224	3.7086
ENSG00000172939	12.5173	13.2087	13.0271	12.7104	10.6082	11.2682
ENSG00000172938	0	0	0.0377187	0.0634897	0.0807174	0.040195
ENSG00000151233	6.28247	2.78398	3.42152	3.60771	2.75615	3.52184
ENSG00000142700	0	0	0	0.0380347	0	0
ENSG00000112297	10.9877	7.69086	7.70241	1.22083	1.13119	1.76663
ENSG00000112294	1.24291	1.36051	1.7806	2.34778	2.6532	2.31916
ENSG00000112293	0.473232	0.744666	0.725911	2.01361	2.60756	2.11547
ENSG00000112290	2.57061	2.05998	2.04535	1.98479	1.54272	1.3578
ENSG00000267328	0.176351	0	0.0552065	0.278777	0.295352	0.176492
ENSG00000267325	0.215852	0.138448	0.352553	0.0815966	0.0848763	0.0751395
ENSG00000262136	0.983035	0.708986	0.800122	0.310799	0.329278	0.262354
ENSG00000267322	0.269321	0.103006	0.266984	0.532182	0.375882	0.583997
ENSG00000262133	0.0663199	0	0	0	0.133287	0.0663732
ENSG00000112299	9.48069	5.74925	4.48122	0.543014	0.100416	1.76265
ENSG00000258754	0.0114193	0.00561536	0.00536222	0	0.0172126	0.00571425
ENSG00000263531	0.233436	0	0.131539	0.147608	0.187661	0.233624
ENSG00000276696	0.895318	1.17404	0.840838	1.88711	1.49948	1.19472
ENSG00000234208	0.536984	0	0	0	0.539606	0.268708
ENSG00000139364	0.0444723	0.099625	0.0464068	0.248011	0.541238	0.155778
ENSG00000263535	3.02466	2.57427	1.31105	0.597678	1.16901	4.83171
ENSG00000258725	0.474451	0.509034	0.303805	0.323871	0.455095	0.0647499
ENSG00000266931	0.542617	0.533655	1.0192	1.28666	0.272633	0.543054
ENSG00000266933	0	0	0.128599	0.288617	0.183466	0.0456804
ENSG00000266932	0	0.0386198	0.147515	0.31038	0.1973	0.1572
ENSG00000266934	0.291927	0.315816	0.328996	0.39226	0.469364	0.321378
ENSG00000266936	0	0	0	0	0.106521	0
ENSG00000243302	3.81224	5.34189	7.03379	5.1998	9.22116	5.36844
ENSG00000243300	0	0	0	0	0.0388312	0
ENSG00000186818	8.95129	13.8685	6.61013	1.0952	0.499037	1.14742
ENSG00000243305	0	0	0.0768699	0	0	0
ENSG00000243304	0	0	0.0457743	0.115574	0.195912	0.0975586
ENSG00000186815	8.56133	8.90082	10.0358	8.96636	7.29434	8.15893
ENSG00000186810	1.49539	0.735347	1.38489	0.164162	0.0208707	0.415721
ENSG00000280954	1.30961	0.804987	0.614959	0	0.1645	0.163833
ENSG00000183864	13.9466	14.0422	19.7227	35.4081	32.4446	14.332
ENSG00000101972	22.3532	16.2189	15.8705	21.1741	18.4194	21.0717
ENSG00000101977	0.155313	0.206209	0.182327	0.963668	0.327749	0.178753
ENSG00000101974	11.3505	9.68977	7.58536	9.05847	7.31096	8.74909
ENSG00000153303	0.0335151	0.138439	0.314757	0.0370868	0.026943	0.107335
ENSG00000200085	2.28218	0	0.357219	0	0	0
ENSG00000253379	0.0185854	0	0.0261818	0	0.0186762	0.0093002
ENSG00000221214	0.440876	0	0.414049	1.04541	0.443029	1.32369
ENSG00000253377	0	0	0	0	0	0.115561
ENSG00000253374	0.0836145	0	0.0392633	0	0	0
ENSG00000253373	3.85402	14.7403	5.14773	16.0435	14.3725	10.6285
ENSG00000253372	2.43911	3.18594	3.07812	2.25925	5.01693	1.75452
ENSG00000253371	0.0631875	0	0	0	0	0
ENSG00000197408	0.03243	0	0	0	0.0543139	0
ENSG00000093134	1.09955	0.486132	0.265267	0.0717601	0.0202738	0.121149
ENSG00000197403	0	0	0.0388033	0	0	0
ENSG00000197405	28.1874	53.4913	18.9405	8.14699	3.55384	4.05257
ENSG00000197406	0.719832	1.8697	1.23072	1.44428	1.63217	5.06135
ENSG00000176108	5.36712	4.14351	5.9523	3.79337	3.27649	4.60147
ENSG00000257735	0.552272	1.62945	1.167	0.982169	2.1505	1.10543
ENSG00000176101	10.6585	8.6763	10.5336	9.09856	6.62408	8.50088
ENSG00000176102	4.11419	2.81294	2.75067	2.83776	3.32296	3.06019
ENSG00000176105	15.283	8.66374	9.57346	11.244	10.2741	12.4175
ENSG00000146731	42.0791	22.7315	22.7248	39.5091	27.7133	28.3474
ENSG00000146733	2.02273	1.46436	1.51708	1.38783	1.28449	0.871599
ENSG00000249846	0.550314	0.676531	1.43973	1.28938	1.40225	1.0425
ENSG00000249840	0.198756	0	0.0373323	0	0	0.0397831
ENSG00000013503	3.88131	3.91931	2.52009	3.28875	4.13299	3.94038
ENSG00000171772	0.0285974	0.00937503	0	0	0.028737	0
ENSG00000171777	3.70071	2.85511	2.27346	0.579148	0.260966	1.12317
ENSG00000188747	1.38726	2.77418	2.69255	1.15133	2.99718	2.3371
ENSG00000115216	16.9778	13.2534	14.2012	17.6777	14.961	15.2792
ENSG00000182903	5.40367	4.28139	5.37136	3.88718	5.86323	5.71184
ENSG00000182902	0	0	0.0307415	0.0582134	0.0986792	0.0409495
ENSG00000115211	3.43588	4.30786	3.6907	4.78269	4.06581	3.42411
ENSG00000145041	7.04115	8.44019	7.25641	8.26522	9.07351	6.67831
ENSG00000145040	0	0.257639	0.049205	0.124236	0	0
ENSG00000173681	4.37423	4.68222	4.0405	5.02445	7.03384	6.75334
ENSG00000234758	0.138068	0	0	0	0	0
ENSG00000140678	15.3455	13.598	7.02045	1.55192	0.435388	1.25695
ENSG00000234753	0.0415387	0.0408526	0.039011	0.0984973	0	0.124716
ENSG00000132604	5.92206	4.80603	7.57766	6.37205	7.07459	5.92683
ENSG00000030066	6.36515	3.99983	4.95391	4.82009	3.94138	3.69901
ENSG00000184434	0	0.0422902	0	0	0	0
ENSG00000140675	0.0173667	0.00853992	0.106014	0.0411802	0.0261772	0.0869032
ENSG00000184436	3.61154	4.29408	5.97358	5.96481	5.32188	5.61049
ENSG00000232347	0	0	0.103219	0	0	0.0549976
ENSG00000225632	0	0	0.032796	0	0	0
ENSG00000225630	7.1351	4.12995	10.3655	2.96668	7.95415	5.65317
ENSG00000225637	0.0275548	0.0406495	0	0.0108897	0	0
ENSG00000265210	2.46331	3.63394	2.89177	0	3.09417	0.616323
ENSG00000131558	11.1686	11.2139	9.42279	7.67124	9.71574	9.02002
ENSG00000025434	3.62894	9.91577	8.14251	3.07129	2.14155	2.21852
ENSG00000258794	0.0307669	0.0907764	0.0577895	0	0.0618343	0.123167
ENSG00000170791	3.93527	4.96306	3.53431	2.81771	4.93811	5.69915
ENSG00000261448	0.181578	0	0.227372	0	0	0.0605746
ENSG00000225178	0.131071	0.0429689	0.0410319	0.207199	0.0439037	0.0437256
ENSG00000261444	0	0	0.173506	0.146026	0	0
ENSG00000261447	0	0	0	0	0.0404005	0.0402366
ENSG00000261441	2.169	1.6859	0.164276	0.359469	1.8632	3.18609
ENSG00000281106	0.0560787	0.0183842	0.0351109	0.02955	0.0375683	0.00935397
ENSG00000072163	3.999	3.9779	12.8122	10.205	10.1634	10.2823
ENSG00000260093	0.174947	0.0404842	0.0676536	0.0406704	0.08273	0.0617958
ENSG00000004939	1.65844	0.151557	0.447959	0.0464014	0.00737403	0.0881294
ENSG00000157978	3.95375	3.24509	5.60351	7.40359	4.1681	3.71952
ENSG00000224758	0	0	0	0.0507707	0	0
ENSG00000264370	3.48179	0	4.20419	3.53833	1.99931	3.48459
ENSG00000273923	0.863758	0.353955	0.608398	0.51204	0.289325	0.504264
ENSG00000199914	10.5306	11.4469	2.60259	1.75231	11.139	3.32814
ENSG00000133958	0.0558098	0.0640361	0.0436781	0.0343097	0.0716607	0.0372365
ENSG00000223179	3.9997	1.57346	2.25379	3.79367	1.20577	3.60263
ENSG00000067715	0.782634	0.428921	0.768675	0.146386	0.438253	0.292976
ENSG00000185947	9.89379	6.60943	5.79943	3.92216	2.16079	4.00362
ENSG00000143079	10.501	7.8436	10.3541	8.44502	6.64519	8.35407
ENSG00000139719	1.32719	0.80441	1.4445	1.11407	1.04936	1.14292
ENSG00000277876	0.0640745	0	0	0	0	0
ENSG00000277877	3.81145	6.88157	3.52609	7.64389	6.34531	7.28743
ENSG00000269009	0.315424	0	0.0987434	0.249313	0	0.210452
ENSG00000277870	0	0.019648	0	0	0	0
ENSG00000002016	1.87967	2.26753	2.8349	3.54227	2.86583	1.55684
ENSG00000256564	0	0	0	0.0508549	0.129309	0
ENSG00000256563	0	0	0.0658884	0	0	0
ENSG00000095951	8.59056	9.61642	9.04685	7.53021	6.43443	5.93088
ENSG00000256568	0.125557	0	0.0589584	0	0	0
ENSG00000252274	2.26552	1.9496	1.59575	0.447672	2.56116	0.850256
ENSG00000252277	0.456437	0	0	0.721541	0.91733	0.456804
ENSG00000125931	0.0440876	0.108399	0.0621073	0.104541	0.0886057	0.132369
ENSG00000120370	4.19539	4.40927	4.25879	4.38891	2.66592	4.09586
ENSG00000231868	0	0	0	0	0.111073	0
ENSG00000231866	0.665093	0	0	0.175231	0.22278	0
ENSG00000231864	0	0.102022	0	0	0	0
ENSG00000231863	0.135418	0	0	0	0.0680393	0
ENSG00000186675	0.0345017	0	0	0	0.017335	0.0517941
ENSG00000028310	2.50487	2.96975	3.47919	2.46042	2.47637	2.34463
ENSG00000234451	0	0	0	0	0.0362665	0
ENSG00000251593	0.0224002	0	0.105186	0	0	0
ENSG00000163214	4.45547	4.43923	3.34931	4.03625	4.64323	4.0895
ENSG00000272887	0	0	0.00976845	0	0.0209043	0
ENSG00000272882	0.0449041	0	0	0	0	0
ENSG00000075651	3.86191	3.62603	3.81109	8.29416	6.16981	2.8897
ENSG00000272888	8.32035	8.20415	6.58488	9.0945	6.54713	11.0691
ENSG00000163218	0.0170762	0	0	0	0	0
ENSG00000163219	12.7023	6.41072	8.28705	2.10924	1.56604	2.52826
ENSG00000104044	0.0235205	0.277585	0.618501	0.594905	3.23804	0.812111
ENSG00000280746	2.2383	0.733776	0.700698	0.589721	0	1.4934
ENSG00000104047	3.6212	5.03412	2.77393	2.61572	3.14679	2.79096
ENSG00000207185	5.85617	1.43986	4.12487	1.73578	3.31018	2.93044
ENSG00000265972	229.893	169.541	303.11	234.268	113.185	187.49
ENSG00000271869	0.577625	0	0.361651	0.608744	0.193481	0.481741
ENSG00000271868	0	0	0	0.583487	0	0.0820895
ENSG00000207186	0	0	0	0	0.721972	0
ENSG00000127603	38.9699	43.3236	42.4129	57.3276	55.8087	46.5063
ENSG00000248288	0.0526419	0	0.0494387	0	0	0
ENSG00000248283	1.12107	0.945049	0.639233	0.474698	0.96561	0.440776
ENSG00000248282	0.0471411	0	0	0	0	0
ENSG00000013364	20.6084	20.9391	19.8884	13.4377	6.97707	10.9068
ENSG00000259696	0.082635	0	0.0388033	0	0	0
ENSG00000008086	2.35382	3.30288	2.956	2.66426	3.63396	3.54474
ENSG00000008083	6.86286	5.86777	5.76681	3.45656	3.51948	2.89195
ENSG00000279080	0.0076084	0	0.00893178	0.00150343	0.0210252	0.00761452
ENSG00000237169	0.15644	0.307713	0.0734603	0	0	0
ENSG00000278828	13.8942	4.16419	2.65098	3.42105	1.82799	2.19724
ENSG00000237160	0.201021	0	0	0	0.202003	0
ENSG00000237161	1.30242	0.911417	1.1526	1.3066	5.58748	0.526401
ENSG00000237162	0.528571	0.311905	0.595689	0.584901	0.424921	0.740595
ENSG00000237163	0	0	0	0.303619	0.257337	0
ENSG00000160957	0.6686	0.297252	0.404274	0.188221	0.147258	0.238323
ENSG00000160951	0.109211	0.161111	0.333337	0.0647407	0	0.081974
ENSG00000160953	2.68282	3.73629	4.70075	4.26581	4.15998	3.52379
ENSG00000212135	2.44666	1.375	0.328255	1.38133	1.75615	0.69961
ENSG00000005483	34.4817	35.933	35.5681	42.8181	47.7145	37.0915
ENSG00000160959	1.59336	1.69142	2.55933	3.10353	2.6368	2.52485
ENSG00000141052	4.5726	14.1447	12.3534	14.6676	36.6583	17.627
ENSG00000278829	2.46331	0.978368	1.11222	1.4977	1.47568	1.28005
ENSG00000276278	1.23719	4.64865	1.51942	2.38203	3.79345	2.69862
ENSG00000246283	0.199891	0.250206	0.0170662	0.0718162	0.438256	0.109119
ENSG00000042980	5.75464	5.95747	2.27556	1.52819	0.65457	2.01387
ENSG00000145741	125.843	95.94	113.43	144.017	102.215	123.662
ENSG00000145743	3.49532	3.69588	3.21536	4.71777	5.40773	6.20775
ENSG00000279613	0.107234	0.042185	0.0604251	0	0.172411	0.021464
ENSG00000276216	4.13687	1.20957	1.26005	0.441866	0	0.447589
ENSG00000155393	8.04138	4.0227	3.89362	2.78577	2.33938	2.66405
ENSG00000086666	10.3072	8.27104	7.1416	9.11098	8.48882	10.8731
ENSG00000167094	0.249715	0.0479201	0.251679	0.0240703	0.0244813	0.024382
ENSG00000179399	0.164209	0.473725	0.421526	0.0865279	0.847055	0.109561
ENSG00000264081	0.891888	0	0	0	0	0
ENSG00000179397	0.483509	0.493136	0.622268	0.516636	0.710809	0.457015
ENSG00000235545	0.0631875	0.186432	0.267041	0.12486	0.253984	0.252953
ENSG00000235548	0	0.274506	0	0	0.280479	0
ENSG00000204556	1.09907	2.16183	1.6515	1.47681	0.66266	1.42994
ENSG00000226453	1.36875	2.64588	1.19681	0.969955	0.758862	0.897492
ENSG00000228158	0	0.647816	0.0618613	0.260318	0.198573	0.131845
ENSG00000239473	0.0524995	0.154897	0	0.20748	0.0527558	0.0525417
ENSG00000239474	0.444242	0.393214	0.236419	0.269201	0.595214	0.459419
ENSG00000162624	0.0487769	0	0.0183235	0	0	0
ENSG00000034677	14.7838	15.4354	13.824	19.5126	18.7811	18.6599
ENSG00000228153	0	0	0	0	0.17522	0
ENSG00000162627	21.0221	17.7398	18.3504	18.7376	15.0137	22.5606
ENSG00000162620	0.0398646	0.0304937	0.0249592	0.0140041	0.0133531	0.0354637
ENSG00000162621	0	0.0395505	0	0	0	0
ENSG00000228157	0.0125273	0	0.0588252	0.0495084	0.113296	0.100299
ENSG00000168748	0	0	0.0195684	0	0	0
ENSG00000280053	0.0230798	0.0226986	0	0.0273636	0.0347887	0
ENSG00000168743	20.7083	34.9252	19.478	56.3128	39.0056	41.9133
ENSG00000160172	0.342126	0.527146	0.40699	0.117182	0.401096	0.456535
ENSG00000163795	2.75599	2.27486	3.35861	3.17676	3.04969	2.6597
ENSG00000160179	2.95368	3.84618	3.36921	1.38273	1.31208	1.51609
ENSG00000134121	0.310743	0.115811	0.709619	0.729085	0.864468	0.798762
ENSG00000280054	0.126788	0.124694	0.193493	0.313169	0.254814	0.158612
ENSG00000122557	17.0559	21.1	16.714	14.6431	17.9919	15.0361
ENSG00000241261	2.03825	2.48846	0.792094	3.66653	1.34193	3.44672
ENSG00000112877	0.710609	0.792751	0.816779	0.360475	0.543552	0.392741
ENSG00000112874	2.56003	1.68441	1.60001	1.7456	2.30078	3.31087
ENSG00000005379	0.703911	1.6299	1.53717	1.05603	2.40017	1.13537
ENSG00000237836	0.584043	1.18982	0.783577	0.6265	0.754578	1.00202
ENSG00000237832	0	0	0	0	0.315255	0
ENSG00000237838	0.132867	0	0	0	0	0
ENSG00000257210	0.0806593	0	0	0	0	0.0807242
ENSG00000257218	8.34375	8.19732	10.5799	14.1608	7.54691	7.3319
ENSG00000257219	0.32304	0.063541	0.242706	0.0765999	0	0.12932
ENSG00000238380	0.646619	0	0	1.02218	0	0
ENSG00000238385	0	0	0	0.666641	0	0
ENSG00000205208	4.09814	2.74153	1.98299	2.52394	2.29947	2.42547
ENSG00000229203	0.138068	0	0.713166	0.10913	0.416226	0.759985
ENSG00000229205	0.0555435	0	0	0	0.041861	0.0277941
ENSG00000279891	1.04257	2.26921	1.17174	2.2425	5.10088	2.29207
ENSG00000256092	0.207286	0.0509658	0.0811138	0.0682669	0.086791	0.138302
ENSG00000107036	8.05206	8.11894	7.38396	8.64888	7.58764	7.0371
ENSG00000187105	0.0645236	0.0271963	0.155822	0.116571	0.0370506	0.0276752
ENSG00000258798	0.128043	0	0	0	0	0
ENSG00000179066	0	0	0.0269899	0	0	0
ENSG00000264449	0	0	0	0.0362048	0	0
ENSG00000187109	24.6889	14.4733	19.861	20.4242	16.8863	19.017
ENSG00000235097	0.0190556	0	0.017896	0	0	0
ENSG00000235092	0.433172	0.463063	0.831314	0.833625	2.63064	1.69638
ENSG00000276270	0	0	0	1.33328	0	0
ENSG00000235090	0.450474	0.166138	0.634595	0.311551	0.452674	0.225418
ENSG00000235098	0.440209	0.11545	1.01978	0.208767	0.914207	0.734273
ENSG00000166454	10.4459	11.8393	8.33229	12.3308	13.7903	11.7936
ENSG00000223392	0.0866975	0	0	0.0342631	0	0.0433836
ENSG00000163449	0.331508	0.378619	0.251077	0.101429	0.0752221	0.139131
ENSG00000223393	0.0977257	0	0.137669	0.154486	0.147304	0.0978044
ENSG00000275373	5.93368	11.2225	6.42994	12.627	13.3013	5.48165
ENSG00000275371	0	0	0	0	0.0367451	0
ENSG00000275377	2.33718	4.59715	0.438992	2.58625	5.6366	2.33906
ENSG00000264496	5.32509	6.35939	5.00106	3.60771	3.82221	7.99407
ENSG00000264490	0	0.0994691	0.0379941	0.0639531	0.162613	0.161953
ENSG00000264491	0	0	0	0	0.0847533	0
ENSG00000047249	4.32942	3.71069	3.57205	4.08472	3.87567	3.80655
ENSG00000078114	0.315401	0.282246	0.405619	0.18641	0.605327	0.216124
ENSG00000230747	0.524285	1.28907	0.541621	0.0828797	0.105369	0.104941
ENSG00000230746	0	0	0.108441	0	0.580156	0.115561
ENSG00000230749	0	0	0.0354094	0.268211	0.378878	0.150936
ENSG00000182508	0.155188	0	0.124924	0.245324	0.77973	0.510315
ENSG00000138326	96.3806	89.8707	81.9668	80.2519	60.6847	99.0998
ENSG00000234457	1.0143	0.498776	0.238146	0.200428	0.509628	0
ENSG00000234456	6.66142	10.2768	6.52563	12.0235	14.4812	12.5186
ENSG00000124641	4.80526	4.69097	3.61251	3.56423	5.05469	4.07472
ENSG00000135541	5.89199	5.22047	4.67959	8.85971	8.3213	6.85127
ENSG00000135540	2.9383	2.24809	3.63071	1.2349	0.914339	1.15939
ENSG00000135547	5.13803	11.9439	13.0405	17.3633	27.1099	26.8724
ENSG00000135549	0.373049	0.689305	0.573299	0.562916	0.0454388	0.509113
ENSG00000061918	17.8879	16.4654	13.6881	13.3976	15.2847	11.0521
ENSG00000255301	0.0567209	0	0.0532695	0.134498	0	0
ENSG00000225224	1.66869	1.06674	1.09701	2.11031	0.922262	1.25253
ENSG00000228613	0.0493602	0	0	0	0	0
ENSG00000135899	1.68413	1.07271	1.45427	0.754912	0.545187	1.00111
ENSG00000135898	0.0845458	0	0.132335	0.0519754	0.0471992	0.0846138
ENSG00000228614	0	0.315995	0.0754375	0.190469	0.565022	0.16078
ENSG00000211877	13.579	3.1797	1.21454	1.02218	0.649775	0.647139
ENSG00000255307	0	0.282902	0	0.0284203	0.0361321	0
ENSG00000280047	0.384863	0.407622	0.500461	0.830695	0.356992	0.607387
ENSG00000101098	0.253381	0.644979	1.74273	1.08384	2.01448	1.35743
ENSG00000101096	8.6528	7.28959	6.90381	2.63133	2.42313	2.72258
ENSG00000148296	6.03846	5.67479	7.50623	9.0684	8.78166	7.30235
ENSG00000188026	2.84025	3.664	5.63969	4.36746	6.20493	5.07965
ENSG00000018869	1.06547	0.899807	1.01152	1.25408	1.31507	1.05474
ENSG00000188021	15.0694	10.8696	13.6873	15.253	13.8803	12.9611
ENSG00000131242	0.433797	0.161228	0.336342	0.0398693	0.0861692	0.103488
ENSG00000224614	0	0	0.0869187	0	0	0
ENSG00000224613	0.121621	0	0.11422	0.28839	0.549967	0.0608595
ENSG00000136213	1.01661	1.05419	1.68605	1.04669	0.927388	0.849062
ENSG00000264278	0.808897	0.589287	0.675268	0.378879	0.33116	0.779565
ENSG00000233101	0.121685	0.0598375	0.0380934	0.12824	0.346456	0.121783
ENSG00000264271	0.135654	0	0	0	0	0.135763
ENSG00000233108	0.13661	0	0	0	0.0686382	0.546878
ENSG00000264274	0.524285	0.515627	0.492383	0.414399	1.05369	1.04941
ENSG00000151332	4.59793	4.75304	4.62283	4.18246	4.98011	5.60928
ENSG00000200376	0.328789	0	0	0	0.660788	0.329054
ENSG00000274799	1.65094	0.135306	1.9381	0	0.2765	0.550757
ENSG00000172534	14.4735	14.4294	18.5257	9.58723	13.9466	9.71571
ENSG00000172531	27.3626	27.5159	20.3887	14.2638	11.5478	15.2821
ENSG00000172530	2.78339	2.30447	2.80519	2.69764	2.6305	1.73865
ENSG00000271321	0.11901	0	0.027942	0	0	0
ENSG00000271324	0.0772851	0	0.653241	0.305433	0.543637	0.464084
ENSG00000172538	0	0.0544702	0	0	0.0556553	0
ENSG00000259953	2.15005	1.10461	0.866455	0.500946	0.806173	0.272987
ENSG00000272677	0.214112	0.252691	0.201083	0.270777	0.0860629	0.642853
ENSG00000171847	0.183438	0.015034	0.0717815	0.0241651	0.0307222	0.152988
ENSG00000171840	2.04594	1.06197	0.889558	0.554015	0.266509	0.549815
ENSG00000272672	0.49649	0.697557	0.666112	0.0560613	0.21382	0.141968
ENSG00000171843	2.12384	2.5253	2.07529	2.99525	3.13657	2.93278
ENSG00000264441	0	0	0	0.673967	2.57054	1.70674
ENSG00000171848	7.16435	1.24749	0.463267	0.123776	0.0629449	0.22725
ENSG00000272678	0	0	0.279562	0.941141	1.09681	0.397221
ENSG00000226755	0	0	0	0	0	0.0764337
ENSG00000226754	0.459915	0.0969256	0.215965	0.103863	0.0330114	0.0328775
ENSG00000226756	0.866283	1.0954	0.174336	0.391266	0.373077	1.17662
ENSG00000226751	6.58714	3.23917	4.03683	0.882461	1.73897	3.74316
ENSG00000226752	2.64735	2.70458	3.32854	3.50597	4.01212	3.36321
ENSG00000091262	0.225833	0.287725	0.144608	0.1785	0.128941	0.313339
ENSG00000226759	0	0	0.00840321	0	0	0
ENSG00000226758	3.71678	1.60237	2.62992	0.925599	1.48374	1.01912
ENSG00000184908	0.0132008	0.0778966	0.024795	0.010434	0.132652	0.0528456
ENSG00000216125	0	0	0.400399	0	0	0
ENSG00000198556	1.17268	1.1476	1.24308	0.798414	1.41759	1.20267
ENSG00000198554	2.31507	0.812728	0.918754	0.54271	0.641125	0.820959
ENSG00000184905	2.0726	10.6728	2.84317	11.0624	39.9928	14.1469
ENSG00000198551	3.43669	1.3759	2.67536	2.94075	2.394	3.57135
ENSG00000184906	0.0107352	0	0	0	0	0
ENSG00000180210	0	0.0748164	0.0714437	0.0120257	0.091733	0.0609072
ENSG00000150175	0.288026	0.36825	0	0.0682973	0.434148	0.0864774
ENSG00000140093	0	0.0209191	0	0	0.0213742	0
ENSG00000140092	13.2314	31.2279	47.324	79.3307	53.4977	77.3365
ENSG00000140090	0.414568	0.251516	0.270517	0.148944	0.522093	0.401431
ENSG00000274954	0.264827	0	0	0.209321	0	0
ENSG00000240677	0.428224	0.336922	0.160867	0.812331	0.688504	0
ENSG00000240671	0	0	0	0.125336	0	0
ENSG00000248468	0.20242	0	0.126735	0	0	0.135055
ENSG00000248466	0.1745	0	0	0	0	0.0582134
ENSG00000248464	0.122905	0	0.153902	0.113336	0.370516	0.225508
ENSG00000240770	0.155499	0.0382328	0.146037	0	0	0.0389061
ENSG00000119777	9.79805	5.84391	9.52093	10.2427	6.69361	6.56365
ENSG00000119771	0.60626	1.35103	1.11899	2.52614	1.63398	1.64488
ENSG00000119772	4.09274	3.93944	4.62274	3.98498	5.08576	3.75685
ENSG00000140326	1.46526	1.76442	2.11449	2.94339	2.12601	1.63812
ENSG00000119778	8.20907	6.72428	5.27514	7.5407	7.68063	6.69467
ENSG00000140320	4.39044	4.94946	6.10778	5.01059	4.86206	3.28053
ENSG00000140323	0.0273776	0.0329089	0.0571371	0.0192351	0.0489089	0.0365329
ENSG00000174021	37.9249	28.7202	29.1622	29.783	15.2861	32.6479
ENSG00000264444	0.378878	0.0745241	0.426988	0	0	0.151673
ENSG00000174028	0.170912	0	0.374529	0.0450301	0.114498	0.0570166
ENSG00000232075	0	0	0	0.0600108	0	0
ENSG00000120952	0	0	0.0221902	0	0	0
ENSG00000232077	0.0996075	0.195925	0	0.157461	0.150141	0
ENSG00000277420	0.0458595	0.255578	0.157919	0.0362476	0.153611	0.152988
ENSG00000277423	0.652836	0.45861	0.437936	1.25316	0.656023	1.40006
ENSG00000277425	0.382238	0.501233	0.538468	0.402831	0.576155	0.0637575
ENSG00000261819	0	0.662019	0.651333	0	0.43045	0
ENSG00000260314	90.8948	35.9395	27.3518	22.2882	10.9654	38.9105
ENSG00000261812	0	0.015473	0	0	0	0.0314909
ENSG00000170827	0	0	0	0.00853479	0	0
ENSG00000159445	2.17405	1.76441	2.61445	1.92795	1.82944	2.33501
ENSG00000170820	0.0489554	0.0120367	0	0	0	0
ENSG00000110934	13.0227	8.34492	9.0591	1.62122	0.826397	2.16896
ENSG00000273230	0.217961	0.567428	0.433479	0.425628	0.541121	0.359284
ENSG00000273232	0	0	0	0	0.0731454	0
ENSG00000273237	0.466774	0.189027	0.335224	0.325536	0.110365	0.494628
ENSG00000072210	6.27892	6.65978	6.67557	21.6943	10.995	9.04411
ENSG00000168958	8.86341	9.92686	8.63215	12.6003	9.83221	10.5752
ENSG00000279490	0.140824	0	0	0.0222617	0.0141512	0
ENSG00000279491	0.251484	0.112423	0.128826	0.271056	0.0918951	0.343209
ENSG00000279496	3.89988	1.38871	3.0311	0.345452	0.304054	0.740228
ENSG00000279497	0.0221825	0	0	0	0	0
ENSG00000279494	0.0999926	0	0	0.015807	0	0.0400292
ENSG00000279495	0.946271	0.991669	1.38403	0.600804	1.32501	0.791781
ENSG00000261058	0.0760728	0.224449	0	0.0601284	0	0
ENSG00000262890	0.153551	0	0	0	0	0
ENSG00000128340	17.4219	13.3216	12.0879	2.53124	0.816068	3.40438
ENSG00000128342	0.811328	0.663338	0.486552	0.177704	0.206278	0.107612
ENSG00000122729	5.92099	6.16663	6.2793	6.64047	6.06858	7.01531
ENSG00000262898	0.0605259	0.0595263	0	0.19136	0.304107	0.0605746
ENSG00000128346	0.0168756	0	0.0792438	0.0666931	0.0678321	0.0506677
ENSG00000123454	0	0	0.0131825	0	0.0564204	0
ENSG00000146872	7.68874	9.05005	7.1528	8.4802	9.77964	9.59939
ENSG00000123453	0.151551	0.350263	0.370056	0.101819	0.114218	0.113755
ENSG00000179304	0	0.00856292	0	0.0137637	0.0262477	0.0174274
ENSG00000175376	4.58289	3.79614	4.89541	5.27222	4.83962	3.57123
ENSG00000197674	0	0.607585	0.154719	0	0.372483	0.164876
ENSG00000276772	0	0.0442136	0	0.159901	0.383992	0.0224961
ENSG00000276773	0	1.71489	0	0	0	2.18137
ENSG00000276770	0	1.44898	0	0.388171	0.4935	0
ENSG00000276775	0	0	0.873772	0.147077	0	0
ENSG00000261057	0	0	0	0	0.0882048	0
ENSG00000276778	0.0414057	0	0.0583292	0	0	0
ENSG00000261056	1.38473	1.38618	1.18435	2.30626	1.73936	1.50958
ENSG00000266002	0	0	0	0.285261	0	0
ENSG00000260617	0	0	0	0	0	0.0695848
ENSG00000184208	3.51578	3.25769	4.57756	2.10714	5.30672	5.11798
ENSG00000234948	0	0	0	0	0.0159683	0.00795174
ENSG00000260612	0	0.0749634	0	0	0	0.0762836
ENSG00000260613	0.0495177	0.0486999	0.0232523	0.0195696	0	0.0743363
ENSG00000090263	2.75016	1.74031	1.71033	1.7658	2.00786	2.28011
ENSG00000184203	12.776	9.2004	9.93718	11.3784	10.8989	19.4445
ENSG00000184206	0.339035	0.465552	0.348443	0.333705	0.404971	0.34571
ENSG00000184207	2.77427	1.56711	2.071	2.6651	1.37246	2.12153
ENSG00000184205	7.02551	15.0759	11.6496	23.9721	30.6818	25.6135
ENSG00000132432	4.40206	2.42361	2.72976	3.263	2.53984	3.54135
ENSG00000225447	3.04689	1.29852	2.47996	2.0069	1.735	2.23619
ENSG00000132434	2.57165	2.56562	2.20636	1.71633	2.77784	2.98166
ENSG00000132436	2.72058	1.70544	1.36075	0.968577	1.51795	1.13384
ENSG00000132437	0.0123715	0	0	0	0.0124319	0
ENSG00000260135	0.614608	0.604457	0.240504	0	0.0257337	0.0256293
ENSG00000073150	0.425242	0.479722	0.234921	0.0692	0.0628409	0.262861
ENSG00000222499	0	0	0.307912	0	0	0
ENSG00000236119	0	0	0	0.440596	0.11203	0
ENSG00000136535	0.00404137	0	0.00379545	0	0.0162444	0
ENSG00000136536	22.8785	21.202	16.5957	17.9614	21.7625	23.5761
ENSG00000136531	0.0530655	0.0675388	0.052768	0.0419433	0.059598	0.0624802
ENSG00000253958	1.59195	1.12587	1.52868	0.353452	0.61113	0.626552
ENSG00000253956	0	0	0	0	0.151306	0
ENSG00000253955	0	0	0.012089	0	0	0.0128827
ENSG00000253953	0.573024	1.10502	0.801958	1.21223	1.0218	0.646577
ENSG00000217512	1.82268	1.36578	1.71177	1.30346	1.13384	1.12924
ENSG00000198963	1.38344	2.1682	0.756003	0.39327	0.548762	1.37241
ENSG00000198960	6.37526	6.00936	7.12916	4.49695	7.14257	5.55359
ENSG00000198961	66.6028	60.9024	54.8465	74.774	96.1249	97.6179
ENSG00000198964	10.5306	9.37143	6.835	7.22636	7.58021	7.97222
ENSG00000232462	0.184309	0	0	0	0.0926045	0
ENSG00000109118	4.32172	4.43758	5.76926	4.30375	4.66486	3.45508
ENSG00000232460	0.0383371	0	0	0	0	0
ENSG00000083544	6.2745	6.91003	5.92478	6.22851	8.01014	7.22547
ENSG00000232466	2.29445	3.07713	2.05689	2.72033	3.77289	2.40068
ENSG00000222145	0	0	0.192785	0.162251	0	0.205441
ENSG00000109111	15.0549	16.7141	19.0553	17.4291	24.9594	18.0139
ENSG00000109113	9.67596	13.3341	14.2001	19.8294	11.8436	13.7906
ENSG00000265393	0.229569	0	0	0.725811	0.576724	0.804137
ENSG00000197558	0.0477074	0.0685746	0.0947785	0.0493108	0.0608473	0.0312184
ENSG00000265396	7.05402	1.15625	0.552065	0.929258	1.18141	0.588308
ENSG00000101327	0.0136274	0	0	0	0.0410817	0
ENSG00000101323	0	0	0	0	0.043879	0.043701
ENSG00000211538	0.923741	0	0	0	0	0
ENSG00000226134	0	0.110279	0.0526536	0	0	0
ENSG00000226137	2.80432	2.33431	2.87796	0.777399	1.35591	1.08195
ENSG00000223324	0.864904	0.364551	0.928314	1.36725	0.620804	0.741943
ENSG00000226132	0	0.50353	0.267128	0.0899282	0	0.056933
ENSG00000107779	7.28129	11.7962	8.02497	16.256	15.7834	14.0582
ENSG00000108797	2.35542	3.77461	2.97759	1.46099	1.5414	1.38099
ENSG00000108798	8.86204	4.52097	7.01725	1.83544	2.46047	2.46629
ENSG00000108799	7.82272	16.1952	14.709	12.0327	17.602	13.7299
ENSG00000107771	18.5834	18.6479	15.065	18.9985	25.1626	21.2072
ENSG00000180479	1.29407	1.29729	1.54411	1.98639	2.15475	1.97708
ENSG00000176635	0	0	0	0	0	0.0452369
ENSG00000221783	1.74369	2.57234	4.50336	1.72278	10.5132	4.36273
ENSG00000221788	0.596879	0	1.12112	0	0	0.597359
ENSG00000270837	0	0.380296	1.33156	0	0.906663	0
ENSG00000215057	0.0242331	0	0.0682754	0.0574619	0.0487027	0
ENSG00000108242	0.0160451	0	0	0	0	0
ENSG00000240302	0	0	0	0	0	0.26147
ENSG00000148985	0.964541	1.58438	1.18531	0.519067	1.02081	0.431312
ENSG00000108244	0.454549	0.197224	0.0251112	0.0739692	0.0268687	0.0802791
ENSG00000165105	0.624348	0.671423	0.635676	0.733316	0.809165	0.578133
ENSG00000100097	227.946	124.433	141.203	159.717	107.452	184.072
ENSG00000100095	0.0922578	0.0587103	0.117224	0.0214474	0.0818013	0.108626
ENSG00000100092	3.16288	2.05315	2.622	0.49701	0.423354	0.465688
ENSG00000274654	2.07194	1.63018	1.26481	1.71956	1.35334	1.34785
ENSG00000100099	2.64117	2.32151	3.18674	2.02503	2.64683	2.75493
ENSG00000144182	2.0088	2.56162	2.19034	1.68196	1.96729	2.62377
ENSG00000115421	5.75955	6.77308	4.56043	5.06102	5.42995	4.69082
ENSG00000115423	0.123448	0.158114	0.132113	0.0635366	0.138475	0.0689566
ENSG00000115425	1.58505	0.815409	1.56875	0.68424	1.04144	0.866377
ENSG00000220785	2.47641	3.18292	5.4636	2.53733	3.6735	1.99321
ENSG00000264757	0.969928	2.38477	0.455454	0	0.487331	0
ENSG00000163116	0.0797747	0.0326905	0.0811638	0.0315272	0.0400821	0.126412
ENSG00000163110	33.3676	38.5417	38.1481	52.3719	63.3733	53.7154
ENSG00000174607	0.231181	0.203003	0.387703	0.176201	0.23231	0.23963
ENSG00000174606	5.06884	4.55528	5.17587	5.89381	5.61847	5.24895
ENSG00000134262	1.85712	1.53507	1.89341	1.91909	1.94606	1.47532
ENSG00000134265	5.96612	7.13126	5.37478	10.414	10.2247	9.54373
ENSG00000229770	0.108675	0	0.204125	0	0	0
ENSG00000229771	0.0929829	0.708716	0	0.0918679	0	0.0232644
ENSG00000229779	0	0	0	0.100214	0	0
ENSG00000234354	0	1.31574	0.314106	0	0.336091	0.446303
ENSG00000239107	6.54409	0	3.95093	2.95571	4.69717	8.4206
ENSG00000234353	0.428224	0.336922	0.683684	0.575401	0.129094	0.0857138
ENSG00000086065	14.5286	14.2887	10.9309	12.9847	11.7775	15.4176
ENSG00000249275	0.430017	0.375925	0.358978	0.566481	0.288078	0.334727
ENSG00000086062	25.6563	24.6409	20.4968	33.6125	26.4259	20.5907
ENSG00000086061	60.0432	33.3624	37.7977	39.0452	42.9137	24.5202
ENSG00000151458	15.8956	13.1078	13.789	12.9127	27.4776	19.3744
ENSG00000122687	5.81343	5.87847	6.5106	4.45475	5.0053	4.61624
ENSG00000176769	0	0	0	0.00583216	0	0
ENSG00000232350	0	0	0	0	0.263422	0
ENSG00000272354	0.103184	0	0.19381	0.0815572	0.311063	0.309801
ENSG00000272356	0.629385	0.477507	0.61642	0.739099	0.804125	0.440924
ENSG00000254295	0.158679	0.234088	0.223536	0.188132	0.79727	0.158807
ENSG00000176761	0	0.0215939	0	0	0	0
ENSG00000263207	0.189872	0	0	0	0	0
ENSG00000146112	37.0171	33.7923	37.3316	27.5183	18.6328	17.8987
ENSG00000239677	0	0	0	0.134329	0.0731912	0.0242981
ENSG00000239674	0	0.278514	0	0	0	0
ENSG00000239672	3.23874	2.89669	0.720672	1.69472	1.03193	1.71667
ENSG00000263577	0.923741	0	0	0	0.92825	1.38673
ENSG00000121486	8.6303	8.22542	6.67569	8.4648	10.88	8.80214
ENSG00000121481	8.48717	6.99799	6.36048	5.39074	4.88169	5.51967
ENSG00000263570	0	0	0	0	0.348094	0
ENSG00000060140	0.713849	0.245164	0.287319	0.0626923	0.0341587	0.10206
ENSG00000231466	0.596879	1.22296	1.72839	1.17944	1.29955	0.896038
ENSG00000231465	0	0	0.281361	0	0	0
ENSG00000274748	0	0	0	0	0.117077	0
ENSG00000175550	25.3957	36.5967	24.2909	27.8761	27.3826	28.7468
ENSG00000175556	2.10259	2.37946	1.70415	5.46379	3.54072	1.44129
ENSG00000267528	0.216744	0.142109	0.339258	0.0571052	0	0.795366
ENSG00000134690	2.07421	0.726346	0.427968	0.235984	0.252647	0.267348
ENSG00000271519	0.00812675	0	0	0	0	0
ENSG00000142910	15.2	30.3604	52.8502	46.4889	63.4371	37.8578
ENSG00000185158	2.09397	2.01079	2.83671	2.2849	1.72556	2.24402
ENSG00000083093	5.00186	4.01096	3.98366	3.50131	3.81899	4.01616
ENSG00000083097	5.7317	4.93051	5.27048	7.93731	8.70162	7.38685
ENSG00000083099	4.0098	4.11063	3.65665	3.19764	3.49032	3.92355
ENSG00000131165	8.99783	6.96996	8.58661	7.73329	6.76917	8.12151
ENSG00000185155	0	0.0940275	0	0	0.0192146	0
ENSG00000185156	0	0	0.149875	0.0140153	0.0356367	0.0354921
ENSG00000224790	0.265734	0.435575	0.41594	0.350063	0.356041	0.886492
ENSG00000224796	3.02807	5.11854	1.86625	0.598351	0.665623	0.662923
ENSG00000224794	0.0872826	0.0429205	0.0409857	0	0	0.0218382
ENSG00000224799	0	0	0.339469	0.142852	0.363228	0.301462
ENSG00000075413	7.79346	7.02101	6.4996	6.82222	7.55525	6.6599
ENSG00000075415	18.0597	13.365	13.68	23.3852	14.5674	19.8463
ENSG00000197889	0.0551487	0	0.181275	0.0871798	0.027709	0.110386
ENSG00000197885	2.9715	2.46099	2.60184	5.4126	4.31063	4.595
ENSG00000278783	0	0	0	0.393147	0	0
ENSG00000197880	0.0543377	0	0.204125	0	0	0.0362543
ENSG00000197882	0.0426342	0.503161	0.280279	0.336984	0.428423	0.469353
ENSG00000265939	0.304291	0	0.142887	0.0601284	0.0764441	0
ENSG00000129103	13.973	11.0813	14.1001	13.5344	9.32596	11.7119
ENSG00000265932	1.96441	0	0	0	1.974	0
ENSG00000265933	0	0	0	0	0.00801203	0
ENSG00000224429	0.0834795	0.102626	0.254799	0	0.0209718	0.06266
ENSG00000224425	0	0	0	0	0	0.0378444
ENSG00000224426	0	0	0	0.0540838	0	0
ENSG00000125834	3.09057	3.0828	3.93543	3.00787	3.29907	1.91527
ENSG00000125835	10.2305	5.37414	11.2046	8.54219	6.2232	8.59814
ENSG00000233730	0.158033	0.621692	0	0.562097	0.635218	0.474481
ENSG00000226498	0.482224	0	0.576394	0.727656	0.132158	0.614234
ENSG00000233737	0	0	0	0	0.268873	0
ENSG00000196110	4.14421	3.14898	3.90209	3.775	4.3689	3.41878
ENSG00000233739	0	0	0	0.0740713	0	0
ENSG00000214832	0	0	0.0990117	0	0.0264854	0
ENSG00000226496	0.174977	1.22025	0.31372	0.502919	0.335677	0.191037
ENSG00000214837	0.363628	0.248349	0.635572	0.303382	0.355253	0.242614
ENSG00000216083	0.395889	0	0	0	0	0
ENSG00000177340	0.281881	0.529249	0.0481325	0	0.154504	0.0512924
ENSG00000269376	0.0597798	0	0.224569	0.0472504	0.300358	0
ENSG00000269374	0.0607154	0.358276	0.399146	0.479898	0.122024	0.243057
ENSG00000196118	0.415548	0.84214	0.484871	0.338405	0.202462	0.289858
ENSG00000257604	0.319318	0	0.149944	0.378586	0.802192	0.159787
ENSG00000269378	0	0	0	0.503539	0	0.0637575
ENSG00000258853	0	0	0.174336	0	2.23846	0.185782
ENSG00000277275	0	0	0.334278	0	0	0
ENSG00000249236	0	0.298097	0	0	0	0
ENSG00000200661	0	0	0	0.300642	0	0
ENSG00000258856	0	0	0	0	0.0884717	0
ENSG00000251963	0.610978	0	0.5738	0	0	0.61147
ENSG00000206790	0	0	0	0	0	0.376974
ENSG00000182348	0.0165623	0.0977324	0	0	0.0582509	0.0497268
ENSG00000243130	0	0	0	0	0.00774772	0
ENSG00000106588	0.487145	0.414743	0.546271	0.522969	0.533361	0.472984
ENSG00000249238	0.0151492	0	0.0284548	0.011974	0	0
ENSG00000179938	0.0428224	0.168461	0.0402167	0.0112824	0.0860629	0.0142856
ENSG00000207119	0.371264	0	0.174336	0.146725	0.186538	0
ENSG00000179934	0	0	0.0829355	0	0	0
ENSG00000179935	0.0100537	0	0	0.031786	0.0101028	0.0100618
ENSG00000179930	0	0	0	0	0	0.0106408
ENSG00000207110	2.12911	0	1.33304	0.186985	0	0.236758
ENSG00000179933	7.30348	5.65702	6.21479	6.96564	4.79377	5.29189
ENSG00000080546	12.402	10.029	10.7651	14.7549	6.79847	13.9209
ENSG00000251211	0	0.0886327	0.0423186	0	0	0
ENSG00000154447	7.94706	9.10488	7.9753	9.01862	11.2509	8.30556
ENSG00000198933	2.50187	2.09503	4.63116	1.79121	2.6325	1.42431
ENSG00000198932	3.32896	5.1156	6.45394	10.1186	20.4894	9.92756
ENSG00000236017	1.65651	1.51482	1.61029	0.57426	0.759288	0.843462
ENSG00000236013	0.0377037	0	0.123933	0.268211	0.132607	0.207537
ENSG00000222112	3.89269	3.44556	2.80279	6.05105	3.39013	3.50624
ENSG00000198937	3.8233	2.40404	3.41406	2.67518	2.20441	1.63092
ENSG00000278937	0.00802256	0.0315603	0.0226032	0.0190233	0.0161235	0.0240871
ENSG00000276434	0.0762222	0	0.429505	0.0602466	0.0765943	0.381418
ENSG00000185610	0.0691324	0.163178	0.0779109	0.0983569	0	0.0968633
ENSG00000188227	0.655935	0.788105	1.06818	1.52217	2.53265	1.53929
ENSG00000185614	2.76056	3.15524	4.44943	3.8037	3.52378	4.44286
ENSG00000185615	0	0.0339469	0.0648333	0.054565	0.069371	0.0518172
ENSG00000272009	0.735222	0.166865	0.371799	0.268211	0.170495	0.735814
ENSG00000185619	6.68826	7.24072	8.6024	8.11552	7.37725	6.50015
ENSG00000188229	47.435	56.3941	34.2443	32.3215	36.1793	29.5397
ENSG00000161798	0.041164	0	0.0386592	0.0325363	0.144778	0.185387
ENSG00000261684	0.321016	0.315715	0.775241	0.797448	0.41475	0.458964
ENSG00000213892	0.068385	0	0.0214079	0	0	0
ENSG00000213896	1.34856	1.53034	0.194847	1.80385	1.77211	1.14201
ENSG00000011600	105.698	92.5092	50.7377	16.0597	8.3389	18.665
ENSG00000126218	1.87728	3.04474	4.20657	2.09556	8.90269	6.90538
ENSG00000166634	0	0	0	0	0.152529	0
ENSG00000126215	0.552989	0.350711	0.524194	0.24101	0.311601	0.444816
ENSG00000126214	1.79566	2.95325	3.22516	3.00267	2.977	2.35378
ENSG00000126216	4.74039	3.65026	4.23895	4.42013	3.66853	4.17402
ENSG00000218713	0	0	0	0.0146026	0	0
ENSG00000181915	8.38625	7.83747	6.68049	9.87519	6.79335	7.61151
ENSG00000165487	8.52579	8.62575	6.47757	7.39506	6.80259	7.94676
ENSG00000258851	0.0701575	0	0.263554	0.55453	0.4935	0.140428
ENSG00000103018	5.39551	3.59288	4.18044	5.67287	4.76106	5.23111
ENSG00000099875	12.8927	12.6506	15.5278	24.3339	16.9133	10.0622
ENSG00000183128	0	0	0.0661676	0.0185627	0	0
ENSG00000072501	11.8419	10.0486	11.2465	9.19322	11.2787	9.23673
ENSG00000215946	0	0	1.01212	0.85182	0	0
ENSG00000106025	3.97417	3.47803	3.81889	3.24137	3.05595	3.36635
ENSG00000142178	0.0794047	0.140568	0.7159	0.0125524	0.231398	0.0397343
ENSG00000186335	0	0	0.0170942	0.00719341	0	0
ENSG00000079557	0	0	0.0324744	0	0.052121	0
ENSG00000142173	292.592	273.47	361.65	284.268	273.253	319.782
ENSG00000032742	2.61568	2.01677	1.61581	2.33843	2.56465	2.84017
ENSG00000207948	0	0	0	0	0.70246	0
ENSG00000207944	1.21241	5.56447	1.51818	0.638865	0	1.21339
ENSG00000207947	0	0	0.334278	0	0.357674	0
ENSG00000207943	1.19991	0	0	0	0	0
ENSG00000207942	0	1.65897	0	0.666641	0.847533	0
ENSG00000072803	11.7776	11.0494	11.8057	15.506	12.5201	11.4946
ENSG00000258857	0.0774394	0	0.0727272	0.122417	0.0778174	0.0775017
ENSG00000068903	5.20495	5.53586	5.42681	4.47862	4.57891	3.15044
ENSG00000263968	0.650958	1.5365	0.611347	0.720331	0.261654	0.390889
ENSG00000062485	16.1382	10.7162	14.0521	11.4768	10.5292	10.6502
ENSG00000263961	0.839859	0.203815	0.717049	0.275877	0.284973	0.338397
ENSG00000263963	1.04857	5.67189	0	0	0	0
ENSG00000197302	2.95247	1.82697	2.1455	2.84287	2.98277	3.2713
ENSG00000197301	0.327972	0.271958	0.948202	0.0406637	0.0516977	0.0965399
ENSG00000258177	0.0738993	0	0.0694025	0	0.07426	0
ENSG00000258171	0	0.0300681	0	0	0	0
ENSG00000197309	0	0	0	0	0.037851	0
ENSG00000197308	0	0	0.0164572	0	0	0
ENSG00000250769	0.100772	0	0.331239	0.0398253	0.253159	0
ENSG00000250761	0	0	0	0.0587462	0	0
ENSG00000250762	0.145854	0	0	0	0.293132	0
ENSG00000250764	2.00033	1.18953	0.524263	1.17661	1.3089	1.21048
ENSG00000250767	0	0	0	0	0.0572489	0
ENSG00000196652	3.63883	3.84336	2.906	4.11169	3.95273	3.28271
ENSG00000196653	2.5604	2.01682	2.47139	3.1668	3.23994	3.89114
ENSG00000259804	0.51787	0	0.0810596	0.102332	0.216833	0.302334
ENSG00000214013	3.26556	3.89088	2.79409	2.7015	2.99321	3.2611
ENSG00000196655	1.51716	1.51438	1.82182	2.03442	2.10861	1.88098
ENSG00000213041	0	0	0.0660078	0	0	0
ENSG00000196659	1.13001	0.683908	1.13382	0.969509	0.601734	1.19858
ENSG00000213045	0	0	0	0	0.0754091	0
ENSG00000213047	3.1971	2.02876	2.48925	2.09965	1.88983	2.31447
ENSG00000213046	0	0.254942	0	0	0.0289432	0
ENSG00000153130	2.16361	1.12153	1.59778	2.41173	2.08746	3.75698
ENSG00000116701	33.3512	24.7599	24.1789	4.46158	1.91737	6.39182
ENSG00000153132	0.0744428	0.0732134	0.104869	0.0490334	0.249354	0.161423
ENSG00000116704	4.60251	3.84536	4.28697	8.22624	5.85241	4.95909
ENSG00000269950	0	0	0.0499812	0	0	0
ENSG00000269951	1.96295	1.53307	0.162662	1.04956	3.13284	1.38673
ENSG00000078687	4.18215	6.91148	7.59172	8.67996	8.55673	6.91733
ENSG00000021776	8.65536	7.87215	6.39413	8.09254	7.99443	7.1325
ENSG00000269958	6.74524	13.6441	12.6696	12.1755	17.354	7.46883
ENSG00000269959	0.0293769	0.0288917	0.0643751	0.100619	0.0492005	0.00980019
ENSG00000275523	0.646619	0	0	0	0	0
ENSG00000186998	0.467244	0.233658	0.669375	0.068855	0.230784	0.0792577
ENSG00000253181	0.0631875	0	0	0.0249719	0.063496	0.0316192
ENSG00000253184	0.0847099	0	0	0	0	0
ENSG00000253187	1.079	2.69909	1.56407	2.54001	4.03065	2.93443
ENSG00000186994	2.34251	1.96409	4.74463	1.50171	2.23462	1.25322
ENSG00000065618	0.452814	0.195948	0.266497	0.0668094	0.018201	0.0362543
ENSG00000143127	3.69555	7.58901	8.64786	38.7152	6.35998	12.3305
ENSG00000258551	0	0	0	0	0.0149431	0
ENSG00000280269	0.309316	0	0.373493	1.01287	0.799268	0.353789
ENSG00000278496	0	0	0.0489078	0	0	0.104237
ENSG00000280262	0	0	0.0124398	0	0	0
ENSG00000280264	0	0	0.0971635	0.0817747	0.103964	0.207084
ENSG00000280266	0	0	0	0	0.0505334	0
ENSG00000113282	16.5046	22.8531	13.2459	16.3151	18.0668	16.5179
ENSG00000138207	1.071	0.81632	6.88996	0.52908	1.26457	0.48234
ENSG00000253239	0.19896	0	0.0934264	0	0	0
ENSG00000198142	3.68227	4.41621	4.74916	6.15022	5.65083	4.66907
ENSG00000253236	0	0	0	0	0.0749741	0
ENSG00000198146	12.4188	9.90564	9.03036	13.4186	12.9382	12.85
ENSG00000222921	1.97273	0	0.617565	0.259877	1.98237	0
ENSG00000212719	0.739625	0.55318	0.844357	1.47376	1.2684	0.554057
ENSG00000201223	0.373049	0	0	0	0	0
ENSG00000201221	0	0	0.509599	0	0	0.81458
ENSG00000212710	0	0.00884273	0.0422205	0.0355336	0	0
ENSG00000055483	3.54152	3.42106	4.57673	3.93156	4.16672	3.0062
ENSG00000004779	7.58969	4.1972	5.03277	6.89974	6.23784	8.22675
ENSG00000264773	1.51158	1.48661	0	0	0.506318	0
ENSG00000180806	2.84219	5.88594	6.85758	10.3375	5.10842	8.41782
ENSG00000264772	0	0.00837865	0.0400047	0	0	0
ENSG00000180801	4.62569	4.67841	4.87365	7.20249	7.79885	4.64487
ENSG00000277610	7.80674	2.32661	1.55521	0.37397	0.713168	0.947033
ENSG00000277618	0	0	0	0	0.139238	0
ENSG00000277619	0.0282366	0.0277703	0.0795553	0.290139	0.0851234	0
ENSG00000264739	0.143295	0.140928	0.134575	0.0707883	0.0179993	0.0537789
ENSG00000102743	1.47839	0.560818	1.09091	0.684423	0.551796	0.570694
ENSG00000113430	0	0	0	0.0326808	0	0
ENSG00000198331	1.60415	0.496198	0.923361	2.3109	1.40398	0.737984
ENSG00000255529	5.61832	12.6182	5.02149	8.18182	7.95861	9.27887
ENSG00000031823	6.01368	7.70302	8.18777	6.91158	8.45711	6.9625
ENSG00000196468	0.0235134	0	0.0220826	0.0557555	0.189026	0.070597
ENSG00000279330	0.988012	0.954343	1.52439	1.05984	0.780085	0.847549
ENSG00000260751	0.454654	0.89429	1.42329	0.239574	1.14218	0.910039
ENSG00000196460	1.00377	0.149574	0.871272	0.276482	0.0152828	0.380521
ENSG00000260750	0	0.0844167	0.107482	0.0452294	0.0287511	0.171807
ENSG00000196465	3.33329	2.15427	2.63853	2.8793	1.77048	2.95472
ENSG00000196466	0.90565	0.694438	0.800085	1.07981	0.647847	0.78348
ENSG00000230960	0	0	0	0	0	0.0291942
ENSG00000230965	0.513383	0	0.206633	0.521719	0	0
ENSG00000230967	0.074324	0	0.139603	0	0	0
ENSG00000230969	0.193986	0	0	0	0.194933	0
ENSG00000279334	0	0	0	0.0738928	0	0
ENSG00000178917	1.76142	1.26316	1.92994	1.81281	1.93596	1.87301
ENSG00000178913	27.7407	35.3959	33.2516	32.4674	37.4402	33.8803
ENSG00000215771	0.167953	0	0	0	0	0
ENSG00000177030	2.95423	2.75974	4.23126	3.12717	2.12797	2.87811
ENSG00000249807	0	0	0.0386387	0	0	0
ENSG00000231378	0.0772851	0	0	0	0	0
ENSG00000231376	0	0.146193	0	0.117492	0.149374	0.148768
ENSG00000279757	1.69051	2.90953	1.98455	1.60343	2.88789	1.52268
ENSG00000197483	1.07798	1.3376	1.36246	0.605188	0.911136	0.766282
ENSG00000279753	0.114784	0	0	0.181453	0	0
ENSG00000282849	0.243242	0	0	0	0	0
ENSG00000279759	1.13175	0.400382	1.92696	1.03613	1.03091	0.72523
ENSG00000210082	278.473	1462.35	50.3424	219.379	131.014	701.45
ENSG00000258011	0	0	0.112458	0	0	0
ENSG00000143556	0	0	0	0.114424	0.072736	0.0724409
ENSG00000134571	0.281007	0.178301	0	0.0214945	0.009109	0.0907204
ENSG00000143554	2.66686	3.46686	4.80933	4.78763	5.30986	3.27947
ENSG00000143553	10.9557	9.61323	10.0058	12.1351	8.86287	13.0769
ENSG00000143552	0.111997	0.0907096	0.0804334	0.083316	0.0397214	0.171428
ENSG00000134575	9.2093	7.25015	6.78736	4.77058	2.62969	4.36874
ENSG00000134574	4.64266	5.3062	5.28278	3.94512	2.89792	3.09231
ENSG00000199460	1.45036	1.42641	0	0.286593	1.45744	0.362882
ENSG00000225921	20.4075	22.9757	21.4906	24.8284	20.1308	24.4421
ENSG00000230267	0.0513359	0.0441771	0.0421856	0	0.167656	0.0192665
ENSG00000225924	0.069034	0.0678939	0	0	0	0
ENSG00000258526	0.705986	0.599645	0.391788	0.735566	0.580444	0.770786
ENSG00000217733	0.144496	0.142109	0.203555	0.133246	0.0968008	0.048204
ENSG00000282834	0.25275	0	0.593425	0.299663	0	0.126477
ENSG00000197734	0.0551095	0	0	0.217795	0	0
ENSG00000258520	0	0.396087	0	0.0530545	0	0
ENSG00000249741	1.43693	1.69584	0.809696	2.55546	2.5991	1.43809
ENSG00000249740	1.50012	2.69033	2.07181	2.18541	1.98036	2.0312
ENSG00000249743	0.0259686	0	0.121942	0.0205258	0.208763	0.259895
ENSG00000132932	0.0782275	0.018318	0.0734674	0.0235549	0.037433	0.0559217
ENSG00000224034	0.728848	0.330836	0.631844	0.0443143	0	0
ENSG00000224032	1.7403	1.52899	3.0291	3.09039	3.2411	3.19312
ENSG00000224031	0.537356	1.26836	1.51397	2.2086	1.61994	1.61337
ENSG00000214428	0.0448522	0	0	0	0	0
ENSG00000214424	0.0481952	0	0	0	0.0484305	0
ENSG00000214425	7.33386	4.24417	2.92456	2.51333	2.65476	1.74671
ENSG00000272175	0.415683	1.09018	0	0.876157	0.139238	0.277345
ENSG00000176182	1.72432	1.71603	3.18095	2.48245	2.53722	1.25319
ENSG00000214575	0.174741	0.232236	0.377004	0.149315	0.692883	0.31195
ENSG00000058804	5.73457	3.4924	2.32029	3.70853	2.64212	2.85825
ENSG00000115257	0.204626	0.221371	0.221001	0.145564	0.185063	0.194551
ENSG00000116260	8.36278	8.70822	10.8201	10.2328	7.71272	8.42372
ENSG00000213104	0	0	0	0	0	0.0448882
ENSG00000257002	0.0517986	0	0.14594	0.0818839	0	0
ENSG00000257009	0	0	0.131777	0	0	0
ENSG00000257008	0.0723827	0	0.294572	0.0190706	0.0242453	0
ENSG00000229019	0.857395	3.24645	0.845483	2.4058	5.47104	4.54785
ENSG00000161929	4.739	2.26689	1.99153	1.20971	0.398389	1.07959
ENSG00000176236	0.271625	0	0	0	0.0909837	0.0226536
ENSG00000161920	4.93829	4.49506	6.9567	4.62993	2.92993	4.49536
ENSG00000161921	40.0885	42.2124	25.2863	5.54262	3.48841	6.05911
ENSG00000108219	3.72615	2.88818	4.14512	1.64916	1.61935	1.50208
ENSG00000146223	12.4952	9.52321	11.2869	12.1617	11.5627	11.1229
ENSG00000146221	0.0379496	0.0248819	0.0831608	0	0.0508464	0.0379801
ENSG00000271128	0.610978	0	0	0	0	0.61147
ENSG00000148357	1.07839	1.29105	2.80032	1.50444	6.09793	1.66274
ENSG00000229881	0	0	0	0	0	0.0866704
ENSG00000271122	2.08765	2.26213	1.81314	2.09548	2.32991	3.20796
ENSG00000274330	0	0	0	0	0.017697	0.0176252
ENSG00000274333	0.053171	0.0435774	0.0749033	0.171609	0.0801459	0.0975586
ENSG00000257658	0	0	0	0	0.0444038	0
ENSG00000206681	0.746098	0	0	0.294861	0	0
ENSG00000229886	0	0	0.357219	0	0	0
ENSG00000229887	0.0268121	0.0527386	0	0.0211925	0	0
ENSG00000275927	0.69779	0.274506	0.196599	0.661845	0.280479	0.488846
ENSG00000270343	0.229909	0.565279	0.539797	0	0	0.17257
ENSG00000147669	26.1898	68.9312	30.6866	44.9319	78.2465	63.9953
ENSG00000270344	1.21588	1.00599	0.924388	1.48732	1.95393	1.43898
ENSG00000270347	0	0	0.0999624	0	0	0
ENSG00000273802	17.6787	5.04938	3.63413	8.55596	4.04098	7.99854
ENSG00000223013	7.83403	2.56822	2.45244	1.17944	6.3728	2.2401
ENSG00000174963	0.0588658	0.0267201	0.0297682	0.0178954	0.0136507	0
ENSG00000118308	6.29447	3.70543	2.52137	0.844059	0.612116	1.87406
ENSG00000268189	0.10151	0.0199667	0	0.0160468	0	0
ENSG00000264737	0.445944	0	0	0	0	0
ENSG00000233263	0	0.20879	0	0	0	0
ENSG00000233262	0	0	0.0976845	0	0.104521	0
ENSG00000233261	0.426733	0.27979	0.133589	0	0	0.0711793
ENSG00000233265	0	0	0	0.475434	0	0.300995
ENSG00000233264	0.92437	0.779231	0.768908	0.855879	1.06158	1.29516
ENSG00000226366	0	0.0793272	0	0	0	0
ENSG00000226367	0	0	0	0.0106998	0	0
ENSG00000226360	0	0	0	0.047033	0	0
ENSG00000226361	0	0	0.060375	0	0	0
ENSG00000226363	0.311484	0.170189	0.0650068	0.0273555	0.20867	0.207823
ENSG00000067798	1.92716	1.66269	2.51882	1.06407	5.07562	3.66942
ENSG00000226545	0	0.091943	0	0	0	0
ENSG00000266228	0.93487	0	0	0	0.939434	0
ENSG00000266222	0.233016	0	0.109418	0	0	0
ENSG00000266226	1.12455	0	0	0	0	0
ENSG00000223436	0.221276	1.01557	0.415623	0.524695	0.592951	0.369091
ENSG00000223431	0.241476	0.395813	0	0	0.32354	0.402784
ENSG00000114861	14.65	18.4566	17.1193	16.4848	16.4151	16.5166
ENSG00000114867	44.6141	37.3569	43.1923	39.7422	34.128	32.0192
ENSG00000232301	0	0.0504714	0	0	0	0
ENSG00000223438	0.227883	0.16809	0	0	0.0572489	0.228067
ENSG00000227544	0.068089	0.107143	0.179048	0.129163	0.19158	0.572408
ENSG00000227543	0.161865	0.059697	0.142515	0.0559735	0.0304979	0.0607484
ENSG00000227542	1.02435	0.251857	0.881847	0.236148	0.171558	0.170862
ENSG00000227541	0.169173	0.221839	0.317759	0.44572	0.509998	0.395056
ENSG00000227540	0.619103	0.811838	0.891527	0.587212	0.953925	1.1979
ENSG00000107282	1.29505	1.38092	1.51711	0.832365	1.50686	1.21083
ENSG00000107281	4.93292	3.76405	9.71812	5.00821	5.62648	4.00058
ENSG00000222522	0.359233	0	0	0.28394	0	0.719043
ENSG00000168334	0.0719909	0.171105	0.0394393	0.061644	0	0
ENSG00000109536	23.6828	37.374	23.864	22.833	35.1495	38.1687
ENSG00000109534	3.24257	2.87198	2.67128	1.61871	2.89636	2.42914
ENSG00000221870	0	0	0.0298536	0	0.0159715	0
ENSG00000266097	6.32562	4.14743	3.16837	2.99989	2.5426	3.37638
ENSG00000188649	0.371588	0.398673	0.158626	0.467258	0.661939	0.608542
ENSG00000227097	0.738993	0.545091	0	0	0.55695	0.184897
ENSG00000268683	0.939397	0.739106	0.794012	0.371253	0.283195	0.752123
ENSG00000279964	0.0424012	0.0208505	0.0199106	0.0335142	0	0
ENSG00000271824	0	0	0.0218574	0	0.0233872	0
ENSG00000268686	0	0	0	0.00939795	0	0.0118996
ENSG00000200164	1.92065	0.377786	0.721511	0.910857	0.77201	0.768878
ENSG00000178691	8.78817	5.60077	6.01057	6.6043	6.80641	6.15607
ENSG00000200168	0	0	0.328255	0.552532	0	0
ENSG00000200169	50.1687	20.7229	0.628212	3.43665	2.01654	4.68618
ENSG00000256616	0.555378	0.323265	0.170313	0.0358347	0.193623	0.204181
ENSG00000196143	0.0792587	0	0.0372179	0	0	0
ENSG00000259315	0.129571	0.145635	0.225989	0.131674	0.167404	0.1482
ENSG00000196141	10.5199	11.2857	10.9829	7.36595	8.86414	11.4919
ENSG00000179988	0.43122	0.380441	0.184623	0.295728	0.42058	0.349062
ENSG00000279965	0.0382803	0	0.035951	0.030257	0.0192336	0
ENSG00000259318	4.09085	6.35939	4.70945	2.92052	5.96732	8.5845
ENSG00000008853	4.28655	6.84843	8.40029	11.8002	8.2239	9.37663
ENSG00000131591	0.767105	1.06828	0.974017	0.960419	1.16553	0.878275
ENSG00000256615	0	0	0.126077	0	0	0
ENSG00000266101	0	0	0.0635887	0	0	0
ENSG00000201388	0.583415	0	0.273957	0	1.17253	0
ENSG00000279453	4.54094	7.49024	5.82083	12.5055	14.8261	12.0392
ENSG00000267239	0	0	0	0	0.0373792	0
ENSG00000219926	0	0	0.0102493	0.00862602	0	0
ENSG00000219928	7.35807	2.63147	5.2351	0.176239	0.22406	1.33891
ENSG00000266194	0	0	0	0	0	1.03542
ENSG00000130957	0	0.146193	0	0	0	0
ENSG00000253649	0.093487	0	0	0	0.0313145	0
ENSG00000181817	7.75424	4.05539	7.94	5.00159	2.99696	5.34668
ENSG00000105290	0.39264	1.28371	1.37533	1.39236	1.05571	0.647847
ENSG00000082516	7.75667	6.25448	6.34096	7.45829	7.7807	5.91001
ENSG00000082515	2.5192	2.76737	2.06152	2.13092	2.51669	3.28791
ENSG00000253647	0.255454	0.596684	0.509808	0.656217	1.37977	2.10919
ENSG00000082512	4.95392	5.77294	5.29057	7.36217	9.96485	8.37938
ENSG00000253645	0.0596879	0	0	0	0	0
ENSG00000253644	0.095091	0	0	0	0	0
ENSG00000148835	2.71865	3.421	1.92885	3.04028	2.99437	2.2337
ENSG00000148834	16.1291	5.50571	8.46805	12.0957	4.10384	9.23063
ENSG00000102178	10.3115	14.8853	11.3742	15.6942	12.615	10.807
ENSG00000279960	0.0204626	0	0	0.0323476	0.08225	0.0204791
ENSG00000148832	0.647471	0.854622	1.26415	1.21208	0.787606	0.784411
ENSG00000102172	27.6429	15.4922	16.3289	18.6407	22.9046	24.5194
ENSG00000102174	0.206626	0.274936	0.0913191	0.124891	0.122138	0.218957
ENSG00000112425	1.11691	2.34518	1.41575	4.65236	4.39993	3.98433
ENSG00000256612	0.0954653	0.0187777	0.0896563	0.150913	0.067152	0
ENSG00000267570	0.0925945	0	0	0	0	0
ENSG00000267571	0.197608	0.129563	0	0.156191	0.066191	0
ENSG00000267576	0.0428224	0	0	0	0.0430315	0
ENSG00000267577	0.165295	0.0696708	0.110883	0.0186643	0	0.0236326
ENSG00000267575	1.1169	0.48985	1.04185	1.19298	0.925181	0.664636
ENSG00000008710	5.04748	9.90147	12.0052	18.7779	13.6953	11.3895
ENSG00000263482	0.148485	0.125171	0.258979	0.0838313	0	0.0636878
ENSG00000172215	2.06904	0.374578	1.20842	0.528856	0.165504	0.360571
ENSG00000172216	22.3143	22.1798	19.1123	32.5625	10.8628	13.5383
ENSG00000279144	0.248169	0.650855	0.155379	0.980773	0.0831269	0.0827896
ENSG00000132466	21.4397	21.8145	20.5558	20.3588	23.0727	18.9675
ENSG00000132465	10.3921	37.316	20.4737	2.7745	0.487331	7.65011
ENSG00000196993	0.456867	1.00648	0.25744	0.404444	0.422369	0.201183
ENSG00000142207	3.84552	2.58682	4.09157	9.49584	3.76224	2.83226
ENSG00000142208	9.51332	9.03829	11.3174	11.5662	6.63281	9.41314
ENSG00000196998	4.86978	5.94888	5.27494	6.03702	4.87883	5.67254
ENSG00000101280	0.315289	0.383522	0.685713	0.754177	0.541943	0.79716
ENSG00000101282	0.0143163	0	0.147896	0.0226314	0.0431585	0.071639
ENSG00000272732	0.0937695	0.322773	0.286207	0.314993	0.848045	0.797682
ENSG00000272733	0.14356	0.141189	0.134824	0.113471	0	0
ENSG00000275106	0.392882	0.434693	0.184488	0.116451	0.34545	0.540648
ENSG00000272734	0.323984	0.823137	0.944504	0.432134	1.16661	0.851143
ENSG00000272735	0.703078	0.314303	0.120054	0.303119	0.449597	0.0639676
ENSG00000275109	0	0	0	0.502713	0	1.27306
ENSG00000278359	0	0	0	0.547598	0	0
ENSG00000216863	0.0553948	0.00680999	0.019509	0	0	0
ENSG00000273464	0.364292	0.447845	0.0855312	0.287939	0.183035	0.0911463
ENSG00000216866	0	0	0.0825284	0	0	0
ENSG00000092051	0.26318	0.222884	0.556122	0.0808964	0.367312	0.117063
ENSG00000092054	0	0	0.00598592	0.00503787	0	0
ENSG00000137845	12.4804	7.23102	6.85096	5.91384	4.42481	5.97026
ENSG00000137842	2.16167	1.7214	1.7347	2.20588	1.6859	2.63968
ENSG00000157456	3.35198	1.18515	0.364233	0.0656883	0.0556751	0.18021
ENSG00000137841	6.74595	5.04079	5.62656	1.40602	0.954772	1.7169
ENSG00000125726	0.151947	0.124531	0.237835	0.100083	0	0.126724
ENSG00000153563	3.88612	1.55397	2.88763	0.708834	0.150196	0.523552
ENSG00000153561	10.184	8.74837	9.10908	16.5091	11.8495	12.1324
ENSG00000153560	8.72538	8.8002	8.22804	10.846	11.3325	9.23764
ENSG00000181045	1.43224	1.65762	3.49277	1.70121	2.01175	1.32252
ENSG00000223284	2.84749	3.15053	5.01417	1.40667	2.8614	6.76824
ENSG00000213997	0.210568	0	0.148316	0.457694	0.264495	0.0526843
ENSG00000213996	0	0	0.0666112	0.0140153	0	0.017746
ENSG00000173567	0.0538755	0.158957	0.0505972	0.0212918	0.0406039	0.0336993
ENSG00000213994	0.265734	1.30672	0.166376	0.0700126	0.0890103	0.0886492
ENSG00000143353	6.04325	4.41255	4.91386	5.71747	6.03331	7.9856
ENSG00000213999	0.0629823	0	0.0394332	0.0165939	0	0.021011
ENSG00000260105	0.355038	0.734471	0.75885	0.628986	0.738148	1.10273
ENSG00000216316	2.06651	4.72037	1.87816	2.37104	2.41154	1.86803
ENSG00000260103	0.0573074	0.056361	0.0861124	0.0724739	0.0115174	0.114707
ENSG00000260100	0	0.0395813	0.075594	0.0318107	0	0
ENSG00000177272	2.14449	1.18821	2.75152	0.44166	0.364218	0.332512
ENSG00000100156	0.0528331	0.173202	0.082697	0	0	0.0176252
ENSG00000100154	4.98272	6.89802	8.5724	6.92854	9.17239	6.95502
ENSG00000100150	2.16802	2.24394	2.89854	2.5592	2.52109	1.9471
ENSG00000100151	1.63319	3.19497	2.71751	2.9115	3.46963	3.33119
ENSG00000065308	15.9277	14.8693	20.175	15.9498	9.70148	10.4715
ENSG00000274677	0.507152	0.62347	0.83351	0.952034	1.46518	1.39579
ENSG00000268357	0.834347	2.15399	0.881524	0.494605	2.20085	1.3569
ENSG00000265558	1.25152	0.820567	0	0.329737	0	0.835018
ENSG00000265559	0.517295	0	0.485817	0	0	0.129428
ENSG00000265556	0	0	0	0.101879	0.129523	0
ENSG00000274678	0.212781	0.139511	0.199834	0.168184	0.142547	0.0709842
ENSG00000265550	3.45717	0.755572	0.721511	0	0.386005	0
ENSG00000185245	0.511917	0	0.0291374	0.0122613	0	0.108676
ENSG00000185246	8.36199	7.58176	7.36557	10.054	9.65177	9.08514
ENSG00000131051	21.8406	21.2083	18.1001	21.9314	23.1235	18.5087
ENSG00000131055	1.56756	0.220239	1.31444	0.309753	0.731349	0.280147
ENSG00000136002	0.0736924	0.0915478	0.174842	0.162478	0.818471	0.25619
ENSG00000151929	19.7163	33.5031	27.9473	27.1156	36.4887	22.6864
ENSG00000182732	0.104188	0.832549	0.766479	0.425481	2.48219	1.35988
ENSG00000091583	0	0	0	0	0	0.0291504
ENSG00000131398	0.414116	0.382962	0.237994	0.166103	0.0869542	0.154645
ENSG00000151923	9.51598	7.21106	8.98647	8.21777	8.84684	8.96932
ENSG00000158055	0.0393879	0.0581061	0.0277434	0.0155662	0.00989505	0.0394196
ENSG00000198452	0	0	0.11779	0	0	0.0418409
ENSG00000198453	1.29913	1.21298	1.32819	1.68649	1.8384	2.09838
ENSG00000198454	0	0	0	0	0	0.0397018
ENSG00000198455	2.77122	3.27572	3.07242	3.57435	4.84189	3.15554
ENSG00000265888	0.210473	0	0.0658884	0.055453	0	0
ENSG00000264183	0	0.763127	0	0	0.77973	0
ENSG00000265882	0	0	0	0	0.154708	0
ENSG00000180398	30.6092	27.2455	25.847	40.3399	31.9424	34.3651
ENSG00000211847	2.93918	0	0	0	1.77211	0
ENSG00000211846	0	0	1.34949	1.13576	0	0
ENSG00000211845	3.07914	0	0	0	0	1.23265
ENSG00000211844	5.29052	0	3.31239	0.929258	0	0
ENSG00000211842	0	0	1.9177	0	0	0.681199
ENSG00000211841	1.84748	0	2.31342	0	0	0
ENSG00000211840	0.692806	1.36273	0.650648	0	0	0
ENSG00000211849	3.81611	1.87654	3.5839	1.50814	0	0
ENSG00000211848	0	0	2.93841	0.494605	0	0
ENSG00000143776	17.3021	21.5228	19.7619	22.7891	32.1351	23.8633
ENSG00000162383	0.0358767	0	0.0134775	0.00567145	0.648934	0.0646301
ENSG00000017483	1.91376	0.617878	0.57187	0.297946	0.213678	0.203138
ENSG00000197136	5.13434	4.23587	6.95178	4.76985	3.48688	2.93209
ENSG00000157510	10.2396	4.59881	10.8051	3.28025	4.33551	3.34741
ENSG00000267298	1.04107	1.16039	0.325906	0.768009	0.488203	1.80597
ENSG00000185837	0	0	0.115488	0.0485983	0.0617853	0.246138
ENSG00000157514	18.2833	44.7853	31.1077	104.427	38.692	40.0911
ENSG00000221246	0	2.96772	0.809696	0.340728	0.433183	0
ENSG00000147654	6.68225	8.3859	6.60229	8.17247	9.17205	10.042
ENSG00000185838	0.266494	0.289394	0.260706	0.302793	0.206425	0.144467
ENSG00000185839	0	0.552991	0.0528062	0.0444428	0.0565022	0.0562729
ENSG00000257761	0	0	0	0	0.0739782	0
ENSG00000221241	0.852684	0	0	0	0	0
ENSG00000139874	0.126463	0.088839	0.305403	0.235614	0.626326	0.415856
ENSG00000214626	0.263926	1.36273	0.340816	0.208609	0.132607	0.297156
ENSG00000280586	0	0	0	0	0.672181	0
ENSG00000259659	0.950618	0.350594	0.613782	0.939219	0.776148	0.41623
ENSG00000177854	1.7745	1.70553	1.26883	0.972243	0.425528	0.908147
ENSG00000283050	0.46304	0.910785	1.06739	0.643255	1.10685	0.779375
ENSG00000283057	0.836145	0.657868	2.04169	0.660894	1.00827	1.33891
ENSG00000177853	8.56023	5.69665	4.45626	6.12691	6.95894	6.95209
ENSG00000107581	56.3244	48.0058	47.535	45.8061	62.3477	58.3273
ENSG00000250081	0	0	0	0	0	0.319137
ENSG00000214243	0.156125	0	0	0.185104	0.0784437	0.468753
ENSG00000152240	7.06054	6.25659	4.15694	4.82999	3.5295	7.15589
ENSG00000116005	21.5797	27.236	30.856	38.5017	48.4509	44.2326
ENSG00000116001	9.54807	8.27578	7.74278	10.7494	11.9373	9.0621
ENSG00000214193	1.3788	1.50954	1.64509	0.651145	0.949828	0.381861
ENSG00000214190	0.578103	0.315864	0.4826	0.406166	0.193642	0.257141
ENSG00000010282	0	0.0527933	0.0126034	0.0212145	0	0.0134308
ENSG00000259656	0	0	0.0490394	0	0.104944	0
ENSG00000214198	0.189732	0.192618	0.149447	0.0919143	0.153757	0.128631
ENSG00000214199	0.057648	0.170088	0	0.0455654	0	0.144236
ENSG00000214244	1.08736	4.83371	2.24663	5.60367	15.6471	7.70473
ENSG00000105568	10.9135	8.71691	13.576	12.7165	10.6103	11.6167
ENSG00000152147	3.72758	2.84357	2.44803	2.15172	1.6628	2.39505
ENSG00000113638	5.73342	4.07566	5.18924	8.11251	10.2392	6.8232
ENSG00000256019	2.18103	0.536252	0	0.331519	0.505771	0.167906
ENSG00000202279	0	1.16805	2.23079	0.93874	3.58039	1.18862
ENSG00000202276	0	0	0.714437	0	0	0
ENSG00000149548	1.15836	0.743665	0.853681	0.616743	0.921514	0.644053
ENSG00000017260	12.1716	10.723	8.16006	8.2836	7.69405	8.29078
ENSG00000149547	14.4917	12.44	11.3774	15.8757	15.2308	14.1978
ENSG00000102755	13.1014	8.58594	9.48505	5.1044	3.97631	3.87665
ENSG00000188921	4.26039	2.90592	3.0138	2.26507	3.16084	3.69955
[truncated: 34,551 more rows]
